# Supplementary material for: 5,8-Dibromo-14,15,17,18-tetra­methyl-2,11-dithia­[3.3]paracyclo­phane
Source: Acta Crystallogr Sect E Struct Rep Online. 2010 Jul 10;66(Pt 8):o1993. doi: 10.1107/S1600536810026760 (PMC3007398; doi:10.1107/S1600536810026760)
Supplement: Supplementary file 1 [file e-66-o1993-sup1.cif]

##############################################################################
###                                                                        ###
###        Electronic paper (Acta Crystallographica Section E)             ###
###                                                                        ###
##############################################################################
#                                                                            #
# This CIF contains the data in a paper accepted for publication in Acta     #
# Crystallographica Section E. It conforms to the requirements of Notes      #
# for Authors for Section E, and has been peer reviewed under the auspices   #
# of the IUCr Commission on Journals.                                        #
#                                                                            #
# Full details of the Crystallographic Information File format               #
# are given in the paper "The Crystallographic Information File (CIF):       #
# a New Standard Archive File for Crystallography" by S. R. Hall, F. H.      #
# Allen and I. D. Brown [Acta Cryst. (1991), A47, 655-685].                  #
#                                                                            #
# The current version of the core CIF dictionary is obtainable from          #
# ftp://ftp.iucr.org/pub/cif_core.dic. The current version number is 2.4.    #
#                                                                            #
# Software is freely available for graphical display of the structure(s) in  #
# this CIF.  For information consult the CIF home page http://www.iucr.org/  #
# cif/home.html                                                              #
#                                                                            #
# This file may be used for bona fide research purposes within the           #
# scientific community so long as proper attribution is given to the journal # 
# article from which it was obtained.                                        #
#                                                                            #
##############################################################################
                                             
data_I
_audit_creation_method     SHELXL-97
_chemical_name_systematic
;
1^2^,1^5^-Dibromo-5^2^,5^3^,5^5^,5^6^-tetramethyl-3,7-dithia-
1,5(1,4)-dibenzenacyclooctaphane
;
_chemical_name_common
;
5,8-Dibromo-14,15,17,18-tetramethyl-2,11-dithia[3.3]paracyclophane
;
_chemical_formula_moiety     'C20 H22 Br2 S2'
_chemical_formula_sum     'C20 H22 Br2 S2'
_chemical_formula_iupac     'C20 H22 Br2 S2'
_chemical_formula_weight     486.32
_chemical_melting_point     ?
_symmetry_cell_setting     monoclinic
_symmetry_space_group_name_H-M     'P 21/c'
_symmetry_space_group_name_Hall     '-P 2ybc'
loop_
    _symmetry_equiv_pos_as_xyz
    'x, y, z'
    '-x, y+1/2, -z+1/2'
    '-x, -y, -z'
    'x, -y-1/2, z-1/2'
_cell_length_a     15.298(3)
_cell_length_b     12.340(2)
_cell_length_c     10.0160(18)
_cell_angle_alpha     90.00
_cell_angle_beta     91.864(3)
_cell_angle_gamma     90.00
_cell_volume     1889.8(6)
_cell_formula_units_Z     4
_cell_measurement_reflns_used     3874
_cell_measurement_theta_min     2.62
_cell_measurement_theta_max     23.87
_cell_measurement_temperature     298(2)
_exptl_crystal_description     block
_exptl_crystal_colour     colourless
_exptl_crystal_size_max     0.23
_exptl_crystal_size_mid     0.20
_exptl_crystal_size_min     0.20
_exptl_crystal_density_diffrn     1.709
_exptl_crystal_density_meas     ?
_exptl_crystal_density_method     'not measured'
_exptl_crystal_F_000     976
_exptl_absorpt_coefficient_mu     4.510
_exptl_absorpt_correction_type     none
_exptl_absorpt_process_details     ?
_exptl_absorpt_correction_T_min     ?
_exptl_absorpt_correction_T_max     ?
_exptl_special_details
;
;
_diffrn_ambient_temperature     298(2)
_diffrn_radiation_type     MoK\a
_diffrn_radiation_wavelength     0.71073
_diffrn_radiation_source     'fine-focus sealed tube'
_diffrn_radiation_monochromator     graphite
_diffrn_measurement_device_type     'Bruker SMART APEX'
_diffrn_measurement_method     'phi and omega scans'
_diffrn_detector_area_resol_mean     ?
_diffrn_reflns_number     12364
_diffrn_reflns_av_R_equivalents     0.0753
_diffrn_reflns_av_sigmaI/netI     0.0615
_diffrn_reflns_theta_min     2.12
_diffrn_reflns_theta_max     26.50
_diffrn_reflns_theta_full     26.50
_diffrn_measured_fraction_theta_max     0.999
_diffrn_measured_fraction_theta_full     0.999
_diffrn_reflns_limit_h_min     -12
_diffrn_reflns_limit_h_max     19
_diffrn_reflns_limit_k_min     -15
_diffrn_reflns_limit_k_max     14
_diffrn_reflns_limit_l_min     -12
_diffrn_reflns_limit_l_max     12
_diffrn_standards_number     ?
_diffrn_standards_interval_count     ?
_diffrn_standards_interval_time     ?
_diffrn_standards_decay_%     ?
_refine_special_details
;
Refinement of <i>F</i>^2^ against ALL reflections. The weighted <i>R</i>-factor
<i>wR</i> and goodness of fit <i>S</i> are based on <i>F</i>^2^, conventional
<i>R</i>-factors <i>R</i> are based on <i>F</i>, with <i>F</i> set to zero for
negative <i>F</i>^2^. The threshold expression of <i>F</i>^2^ >
\s(<i>F</i>^2^) is used only for calculating <i>R</i>-factors(gt) <i>etc</i>.
and is not relevant to the choice of reflections for refinement.
<i>R</i>-factors based on <i>F</i>^2^ are statistically about twice as large
as those based on <i>F</i>, and <i>R</i>- factors based on ALL data will be
even larger.
;
_reflns_number_total     3922
_reflns_number_gt     2690
_reflns_threshold_expression     I>2sigma(I)
_refine_ls_structure_factor_coef     Fsqd
_refine_ls_matrix_type     full
_refine_ls_R_factor_all     0.0592
_refine_ls_R_factor_gt     0.0380
_refine_ls_wR_factor_gt     0.0934
_refine_ls_wR_factor_ref     0.0991
_refine_ls_goodness_of_fit_ref     0.937
_refine_ls_restrained_S_all     0.937
_refine_ls_number_reflns     3922
_refine_ls_number_parameters     221
_refine_ls_number_restraints     0
_refine_ls_hydrogen_treatment     constr
_refine_ls_weighting_scheme     calc
_refine_ls_weighting_details
                 'calc w=1/[\s^2^(Fo^2^)+(0.0490P)^2^] where P=(Fo^2^+2Fc^2^)/3'
_atom_sites_solution_hydrogens     geom
_atom_sites_solution_primary     direct
_atom_sites_solution_secondary     difmap
_refine_ls_shift/su_max     0.013
_refine_ls_shift/su_mean     0.000
_refine_diff_density_max     0.505
_refine_diff_density_min     -0.309
_refine_ls_extinction_method     none
_refine_ls_extinction_coef     ?
loop_
    _atom_type_symbol
    _atom_type_description
    _atom_type_scat_dispersion_real
    _atom_type_scat_dispersion_imag
    _atom_type_scat_source
    'C' 'C' 0.0033 0.0016
                         'International Tables Vol C Tables 4.2.6.8 and 6.1.1.4'
    'H' 'H' 0.0000 0.0000
                         'International Tables Vol C Tables 4.2.6.8 and 6.1.1.4'
    'S' 'S' 0.1246 0.1234
                         'International Tables Vol C Tables 4.2.6.8 and 6.1.1.4'
    'Br' 'Br' -0.2901 2.4595
                         'International Tables Vol C Tables 4.2.6.8 and 6.1.1.4'
_computing_data_collection     'SMART (Bruker, 1997)'
_computing_cell_refinement     'SAINT (Bruker, 1999)'
_computing_data_reduction     'SAINT (Bruker, 1999)'
_computing_structure_solution     'SHELXS97 (Sheldrick, 2008)'
_computing_structure_refinement     'SHELXL97 (Sheldrick, 2008)'
_computing_molecular_graphics     'SHELXTL (Sheldrick, 2008)'
_computing_publication_material     'SHELXTL (Sheldrick, 2008)'
loop_
    _atom_site_type_symbol
    _atom_site_label
    _atom_site_fract_x
    _atom_site_fract_y
    _atom_site_fract_z
    _atom_site_U_iso_or_equiv
    _atom_site_adp_type
    _atom_site_calc_flag
    _atom_site_refinement_flags
    _atom_site_occupancy
    _atom_site_disorder_assembly
    _atom_site_disorder_group
    Br Br1 0.63291(3) -0.24847(3) 0.69722(4) 0.06216(15) Uani d . 1 . .
    Br Br2 0.86653(3) 0.03415(3) 1.12714(4) 0.06978(17) Uani d . 1 . .
    C C1 0.7941(2) -0.1625(2) 0.8090(3) 0.0407(8) Uani d . 1 . .
    C C2 0.7035(2) -0.1602(2) 0.8134(3) 0.0398(7) Uani d . 1 . .
    C C3 0.6607(2) -0.0921(3) 0.8980(3) 0.0445(8) Uani d . 1 . .
    H H3 0.5998 -0.0911 0.8961 0.053 Uiso calc R 1 . .
    C C4 0.7068(2) -0.0249(2) 0.9864(3) 0.0436(8) Uani d . 1 . .
    C C5 0.7961(2) -0.0389(2) 0.9945(3) 0.0434(8) Uani d . 1 . .
    C C6 0.8387(2) -0.1043(2) 0.9067(3) 0.0448(8) Uani d . 1 . .
    H H6 0.8994 -0.1094 0.9134 0.054 Uiso calc R 1 . .
    C C7 0.8438(3) -0.2189(3) 0.7015(4) 0.0579(10) Uani d . 1 . .
    H H7A 0.8025 -0.2425 0.6320 0.069 Uiso calc R 1 . .
    H H7B 0.8713 -0.2832 0.7396 0.069 Uiso calc R 1 . .
    C C8 0.8677(2) -0.0337(3) 0.5289(3) 0.0493(9) Uani d . 1 . .
    H H8A 0.9104 0.0117 0.4863 0.059 Uiso calc R 1 . .
    H H8B 0.8339 -0.0700 0.4585 0.059 Uiso calc R 1 . .
    C C9 0.8064(2) 0.0394(2) 0.6037(3) 0.0336(7) Uani d . 1 . .
    C C10 0.7159(2) 0.0343(2) 0.5758(3) 0.0351(7) Uani d . 1 . .
    C C11 0.65953(19) 0.0939(2) 0.6546(3) 0.0344(7) Uani d . 1 . .
    C C12 0.69283(19) 0.1594(2) 0.7578(3) 0.0339(7) Uani d . 1 . .
    C C13 0.7842(2) 0.1727(2) 0.7759(3) 0.0340(7) Uani d . 1 . .
    C C14 0.84008(19) 0.1132(2) 0.6990(3) 0.0351(7) Uani d . 1 . .
    C C15 0.6794(2) -0.0317(3) 0.4589(3) 0.0533(9) Uani d . 1 . .
    H H15A 0.6190 -0.0132 0.4423 0.080 Uiso calc R 1 . .
    H H15B 0.6840 -0.1075 0.4796 0.080 Uiso calc R 1 . .
    H H15C 0.7119 -0.0162 0.3808 0.080 Uiso calc R 1 . .
    C C16 0.5615(2) 0.0846(3) 0.6279(4) 0.0524(9) Uani d . 1 . .
    H H16A 0.5425 0.0129 0.6503 0.079 Uiso calc R 1 . .
    H H16B 0.5482 0.0984 0.5351 0.079 Uiso calc R 1 . .
    H H16C 0.5318 0.1366 0.6815 0.079 Uiso calc R 1 . .
    C C17 0.9379(2) 0.1285(3) 0.7171(4) 0.0555(9) Uani d . 1 . .
    H H17A 0.9518 0.2041 0.7109 0.083 Uiso calc R 1 . .
    H H17B 0.9671 0.0894 0.6487 0.083 Uiso calc R 1 . .
    H H17C 0.9569 0.1016 0.8032 0.083 Uiso calc R 1 . .
    C C18 0.8205(3) 0.2505(3) 0.8816(4) 0.0532(9) Uani d . 1 . .
    H H18A 0.8832 0.2463 0.8850 0.080 Uiso calc R 1 . .
    H H18B 0.7986 0.2313 0.9671 0.080 Uiso calc R 1 . .
    H H18C 0.8028 0.3231 0.8593 0.080 Uiso calc R 1 . .
    C C19 0.6313(2) 0.2168(3) 0.8503(4) 0.0478(8) Uani d . 1 . .
    H H19A 0.5883 0.2561 0.7959 0.057 Uiso calc R 1 . .
    H H19B 0.6647 0.2697 0.9021 0.057 Uiso calc R 1 . .
    C C20 0.6574(3) 0.0609(3) 1.0634(4) 0.0615(10) Uani d . 1 . .
    H H20A 0.6990 0.1141 1.0978 0.074 Uiso calc R 1 . .
    H H20B 0.6310 0.0265 1.1393 0.074 Uiso calc R 1 . .
    S S1 0.92690(6) -0.13702(8) 0.62621(10) 0.0536(2) Uani d . 1 . .
    S S2 0.57294(6) 0.13011(8) 0.96634(10) 0.0572(3) Uani d . 1 . .
loop_
    _atom_site_aniso_label
    _atom_site_aniso_U_11
    _atom_site_aniso_U_22
    _atom_site_aniso_U_33
    _atom_site_aniso_U_12
    _atom_site_aniso_U_13
    _atom_site_aniso_U_23
    Br1 0.0655(3) 0.0568(3) 0.0643(3) -0.01722(19) 0.0036(2) -0.00873(18)
    Br2 0.0857(3) 0.0680(3) 0.0542(2) 0.0013(2) -0.0199(2) -0.00657(19)
    C1 0.046(2) 0.0305(16) 0.0458(18) 0.0047(15) 0.0098(15) 0.0078(14)
    C2 0.049(2) 0.0323(16) 0.0383(16) -0.0038(15) 0.0036(14) 0.0041(13)
    C3 0.042(2) 0.046(2) 0.0456(18) -0.0015(16) 0.0131(15) 0.0034(15)
    C4 0.057(2) 0.0401(18) 0.0345(16) 0.0056(16) 0.0110(15) 0.0066(14)
    C5 0.056(2) 0.0407(18) 0.0332(16) -0.0002(16) -0.0047(15) 0.0063(14)
    C6 0.0415(19) 0.0441(19) 0.0489(19) 0.0059(15) 0.0015(16) 0.0058(16)
    C7 0.059(2) 0.0427(19) 0.073(3) 0.0030(17) 0.021(2) -0.0133(18)
    C8 0.050(2) 0.055(2) 0.0434(19) 0.0080(17) 0.0094(16) 0.0000(15)
    C9 0.0344(18) 0.0372(16) 0.0298(14) 0.0046(13) 0.0075(12) 0.0063(12)
    C10 0.0409(19) 0.0344(16) 0.0301(14) -0.0028(14) -0.0002(13) 0.0044(12)
    C11 0.0294(17) 0.0383(17) 0.0354(15) -0.0014(13) 0.0021(13) 0.0062(13)
    C12 0.0345(17) 0.0303(15) 0.0371(15) 0.0023(13) 0.0063(13) 0.0041(12)
    C13 0.0367(18) 0.0319(15) 0.0333(15) -0.0031(14) -0.0006(13) 0.0025(12)
    C14 0.0275(16) 0.0396(17) 0.0380(16) -0.0027(13) 0.0004(13) 0.0107(13)
    C15 0.052(2) 0.057(2) 0.050(2) -0.0062(18) -0.0023(17) -0.0121(17)
    C16 0.0309(19) 0.064(2) 0.062(2) -0.0022(17) -0.0018(16) -0.0051(18)
    C17 0.0326(19) 0.065(2) 0.068(2) -0.0055(17) -0.0016(17) -0.0039(19)
    C18 0.058(2) 0.052(2) 0.0492(19) -0.0119(17) -0.0032(17) -0.0060(17)
    C19 0.046(2) 0.0409(18) 0.057(2) 0.0046(16) 0.0119(17) -0.0045(16)
    C20 0.080(3) 0.061(2) 0.044(2) 0.009(2) 0.0095(19) -0.0028(17)
    S1 0.0425(5) 0.0564(6) 0.0626(6) 0.0154(4) 0.0150(4) 0.0023(4)
    S2 0.0486(6) 0.0601(6) 0.0643(6) 0.0107(5) 0.0255(5) 0.0004(5)
_geom_special_details
;
All e.s.d.'s (except the e.s.d. in the dihedral angle between two l.s. planes)
are estimated using the full covariance matrix. The cell e.s.d.'s are taken
into account individually in the estimation of e.s.d.'s in distances, angles
and torsion angles; correlations between e.s.d.'s in cell parameters are only
used when they are defined by crystal symmetry. An approximate (isotropic)
treatment of cell e.s.d.'s is used for estimating e.s.d.'s involving l.s.
planes.
;
loop_
    _geom_bond_atom_site_label_1
    _geom_bond_atom_site_label_2
    _geom_bond_site_symmetry_2
    _geom_bond_distance
    _geom_bond_publ_flag
    Br1 C2 . 1.904(3) ?
    Br2 C5 . 1.909(3) ?
    C1 C6 . 1.378(4) ?
    C1 C2 . 1.388(4) ?
    C1 C7 . 1.509(5) ?
    C2 C3 . 1.374(4) ?
    C3 C4 . 1.389(5) ?
    C3 H3 . 0.9300 ?
    C4 C5 . 1.377(5) ?
    C4 C20 . 1.524(5) ?
    C5 C6 . 1.373(5) ?
    C6 H6 . 0.9300 ?
    C7 S1 . 1.808(4) ?
    C7 H7A . 0.9700 ?
    C7 H7B . 0.9700 ?
    C8 C9 . 1.516(4) ?
    C8 S1 . 1.826(3) ?
    C8 H8A . 0.9700 ?
    C8 H8B . 0.9700 ?
    C9 C14 . 1.405(4) ?
    C9 C10 . 1.405(4) ?
    C10 C11 . 1.397(4) ?
    C10 C15 . 1.518(4) ?
    C11 C12 . 1.396(4) ?
    C11 C16 . 1.519(4) ?
    C12 C13 . 1.413(4) ?
    C12 C19 . 1.517(4) ?
    C13 C14 . 1.381(4) ?
    C13 C18 . 1.521(4) ?
    C14 C17 . 1.514(4) ?
    C15 H15A . 0.9600 ?
    C15 H15B . 0.9600 ?
    C15 H15C . 0.9600 ?
    C16 H16A . 0.9600 ?
    C16 H16B . 0.9600 ?
    C16 H16C . 0.9600 ?
    C17 H17A . 0.9600 ?
    C17 H17B . 0.9600 ?
    C17 H17C . 0.9600 ?
    C18 H18A . 0.9600 ?
    C18 H18B . 0.9600 ?
    C18 H18C . 0.9600 ?
    C19 S2 . 1.833(4) ?
    C19 H19A . 0.9700 ?
    C19 H19B . 0.9700 ?
    C20 S2 . 1.807(4) ?
    C20 H20A . 0.9700 ?
    C20 H20B . 0.9700 ?
loop_
    _geom_angle_atom_site_label_1
    _geom_angle_atom_site_label_2
    _geom_angle_atom_site_label_3
    _geom_angle_site_symmetry_1
    _geom_angle_site_symmetry_3
    _geom_angle
    _geom_angle_publ_flag
    C6 C1 C2 . . 116.1(3) ?
    C6 C1 C7 . . 119.9(3) ?
    C2 C1 C7 . . 124.0(3) ?
    C3 C2 C1 . . 121.9(3) ?
    C3 C2 Br1 . . 117.0(3) ?
    C1 C2 Br1 . . 121.0(2) ?
    C2 C3 C4 . . 121.0(3) ?
    C2 C3 H3 . . 119.5 ?
    C4 C3 H3 . . 119.5 ?
    C5 C4 C3 . . 116.4(3) ?
    C5 C4 C20 . . 124.4(3) ?
    C3 C4 C20 . . 119.2(3) ?
    C6 C5 C4 . . 121.8(3) ?
    C6 C5 Br2 . . 117.0(3) ?
    C4 C5 Br2 . . 121.2(3) ?
    C5 C6 C1 . . 121.8(3) ?
    C5 C6 H6 . . 119.1 ?
    C1 C6 H6 . . 119.1 ?
    C1 C7 S1 . . 114.7(2) ?
    C1 C7 H7A . . 108.6 ?
    S1 C7 H7A . . 108.6 ?
    C1 C7 H7B . . 108.6 ?
    S1 C7 H7B . . 108.6 ?
    H7A C7 H7B . . 107.6 ?
    C9 C8 S1 . . 117.1(2) ?
    C9 C8 H8A . . 108.0 ?
    S1 C8 H8A . . 108.0 ?
    C9 C8 H8B . . 108.0 ?
    S1 C8 H8B . . 108.0 ?
    H8A C8 H8B . . 107.3 ?
    C14 C9 C10 . . 120.1(3) ?
    C14 C9 C8 . . 120.2(3) ?
    C10 C9 C8 . . 119.8(3) ?
    C11 C10 C9 . . 119.1(3) ?
    C11 C10 C15 . . 120.0(3) ?
    C9 C10 C15 . . 120.9(3) ?
    C12 C11 C10 . . 120.4(3) ?
    C12 C11 C16 . . 120.5(3) ?
    C10 C11 C16 . . 119.0(3) ?
    C11 C12 C13 . . 119.8(3) ?
    C11 C12 C19 . . 120.2(3) ?
    C13 C12 C19 . . 119.9(3) ?
    C14 C13 C12 . . 119.7(3) ?
    C14 C13 C18 . . 120.3(3) ?
    C12 C13 C18 . . 120.0(3) ?
    C13 C14 C9 . . 120.3(3) ?
    C13 C14 C17 . . 119.7(3) ?
    C9 C14 C17 . . 120.1(3) ?
    C10 C15 H15A . . 109.5 ?
    C10 C15 H15B . . 109.5 ?
    H15A C15 H15B . . 109.5 ?
    C10 C15 H15C . . 109.5 ?
    H15A C15 H15C . . 109.5 ?
    H15B C15 H15C . . 109.5 ?
    C11 C16 H16A . . 109.5 ?
    C11 C16 H16B . . 109.5 ?
    H16A C16 H16B . . 109.5 ?
    C11 C16 H16C . . 109.5 ?
    H16A C16 H16C . . 109.5 ?
    H16B C16 H16C . . 109.5 ?
    C14 C17 H17A . . 109.5 ?
    C14 C17 H17B . . 109.5 ?
    H17A C17 H17B . . 109.5 ?
    C14 C17 H17C . . 109.5 ?
    H17A C17 H17C . . 109.5 ?
    H17B C17 H17C . . 109.5 ?
    C13 C18 H18A . . 109.5 ?
    C13 C18 H18B . . 109.5 ?
    H18A C18 H18B . . 109.5 ?
    C13 C18 H18C . . 109.5 ?
    H18A C18 H18C . . 109.5 ?
    H18B C18 H18C . . 109.5 ?
    C12 C19 S2 . . 116.1(2) ?
    C12 C19 H19A . . 108.3 ?
    S2 C19 H19A . . 108.3 ?
    C12 C19 H19B . . 108.3 ?
    S2 C19 H19B . . 108.3 ?
    H19A C19 H19B . . 107.4 ?
    C4 C20 S2 . . 114.4(2) ?
    C4 C20 H20A . . 108.7 ?
    S2 C20 H20A . . 108.7 ?
    C4 C20 H20B . . 108.7 ?
    S2 C20 H20B . . 108.7 ?
    H20A C20 H20B . . 107.6 ?
    C7 S1 C8 . . 105.64(18) ?
    C20 S2 C19 . . 105.24(19) ?
loop_
    _geom_torsion_atom_site_label_1
    _geom_torsion_atom_site_label_2
    _geom_torsion_atom_site_label_3
    _geom_torsion_atom_site_label_4
    _geom_torsion_site_symmetry_1
    _geom_torsion_site_symmetry_2
    _geom_torsion_site_symmetry_3
    _geom_torsion_site_symmetry_4
    _geom_torsion
    _geom_torsion_publ_flag
    C6 C1 C2 C3 . . . . 8.7(4) ?
    C7 C1 C2 C3 . . . . -167.8(3) ?
    C6 C1 C2 Br1 . . . . -173.4(2) ?
    C7 C1 C2 Br1 . . . . 10.1(4) ?
    C1 C2 C3 C4 . . . . -2.1(5) ?
    Br1 C2 C3 C4 . . . . 179.9(2) ?
    C2 C3 C4 C5 . . . . -6.9(5) ?
    C2 C3 C4 C20 . . . . 171.0(3) ?
    C3 C4 C5 C6 . . . . 9.1(5) ?
    C20 C4 C5 C6 . . . . -168.6(3) ?
    C3 C4 C5 Br2 . . . . -171.9(2) ?
    C20 C4 C5 Br2 . . . . 10.3(4) ?
    C4 C5 C6 C1 . . . . -2.5(5) ?
    Br2 C5 C6 C1 . . . . 178.5(2) ?
    C2 C1 C6 C5 . . . . -6.5(4) ?
    C7 C1 C6 C5 . . . . 170.2(3) ?
    C6 C1 C7 S1 . . . . -46.5(4) ?
    C2 C1 C7 S1 . . . . 130.0(3) ?
    S1 C8 C9 C14 . . . . 66.8(4) ?
    S1 C8 C9 C10 . . . . -114.2(3) ?
    C14 C9 C10 C11 . . . . -7.5(4) ?
    C8 C9 C10 C11 . . . . 173.5(3) ?
    C14 C9 C10 C15 . . . . 170.4(3) ?
    C8 C9 C10 C15 . . . . -8.5(4) ?
    C9 C10 C11 C12 . . . . 1.4(4) ?
    C15 C10 C11 C12 . . . . -176.5(3) ?
    C9 C10 C11 C16 . . . . -177.5(3) ?
    C15 C10 C11 C16 . . . . 4.6(4) ?
    C10 C11 C12 C13 . . . . 5.2(4) ?
    C16 C11 C12 C13 . . . . -176.0(3) ?
    C10 C11 C12 C19 . . . . -175.0(3) ?
    C16 C11 C12 C19 . . . . 3.8(4) ?
    C11 C12 C13 C14 . . . . -5.7(4) ?
    C19 C12 C13 C14 . . . . 174.5(3) ?
    C11 C12 C13 C18 . . . . 175.4(3) ?
    C19 C12 C13 C18 . . . . -4.4(4) ?
    C12 C13 C14 C9 . . . . -0.4(4) ?
    C18 C13 C14 C9 . . . . 178.5(3) ?
    C12 C13 C14 C17 . . . . 179.2(3) ?
    C18 C13 C14 C17 . . . . -2.0(4) ?
    C10 C9 C14 C13 . . . . 7.0(4) ?
    C8 C9 C14 C13 . . . . -174.0(3) ?
    C10 C9 C14 C17 . . . . -172.5(3) ?
    C8 C9 C14 C17 . . . . 6.4(4) ?
    C11 C12 C19 S2 . . . . 70.2(3) ?
    C13 C12 C19 S2 . . . . -110.0(3) ?
    C5 C4 C20 S2 . . . . 136.9(3) ?
    C3 C4 C20 S2 . . . . -40.8(4) ?
    C1 C7 S1 C8 . . . . -69.5(3) ?
    C9 C8 S1 C7 . . . . 58.3(3) ?
    C4 C20 S2 C19 . . . . -71.1(3) ?
    C12 C19 S2 C20 . . . . 58.3(3) ?
data_global
_journal_date_recd_electronic     2010-06-26
_journal_date_accepted     2010-07-06
_journal_name_full     'Acta Crystallographica, Section E'
_journal_year     2010
_journal_volume     66
_journal_issue      8
_journal_page_first     o1993
_journal_page_last     o1993
_journal_paper_category     QO
_journal_coeditor_code     CV2738
_publ_contact_author_name     'Dr Shuyuan Huang'
_publ_contact_author_address
;
Key Laboratory of Pesticide and Chemical Biology of Ministry of Education,
College of Chemistry, Central China Normal University, Wuhan 430079, People's
Republic of China
Central China Normal University
Wuhan 430079
;
_publ_contact_author_email     'jxsdhsy@163.com'
_publ_contact_author_fax     '86 27 67863006'
_publ_contact_author_phone     '86 27 67863006'
_publ_section_title
;
5,8-Dibromo-14,15,17,18-tetramethyl-2,11-dithia[3.3]paracyclophane
;
loop_
    _publ_author_name
    _publ_author_footnote
    _publ_author_address
    'Huang, Shuyuan' .
;
Key Laboratory of Pesticides and Chemical Biology of the Ministry of Education
College of Chemistry
Central China Normal University
Wuhan 430079
People's Republic of China
;
    'Wang, Qianqian' .
;
Key Laboratory of Pesticides and Chemical Biology of the Ministry of Education
College of Chemistry
Central China Normal University
Wuhan 430079
People's Republic of China
;
