# Supplementary material for: 5,8-Dibromo-14,15,17,18-tetra­methyl-2,11-dithia­[3.3]paracyclo­phane
Source: Acta Crystallogr Sect E Struct Rep Online. 2010 Jul 10;66(Pt 8):o1993. doi: 10.1107/S1600536810026760 (PMC3007398; doi:10.1107/S1600536810026760)
Supplement: Supplementary file 2 [file e-66-o1993-Isup2.hkl]

# 
# h,k,l, Fc-squared, Fo-squared, sigma(Fo-squared) and status flag 
# 
data_I
_shelx_title ' t in P2(1)/c' 
_shelx_refln_list_code          4 
_shelx_F_calc_maximum      304.43 
_exptl_crystal_F_000       976.00 
_reflns_d_resolution_high  0.7965 
 
loop_ 
 _symmetry_equiv_pos_as_xyz 
 'x, y, z' 
 '-x, y+1/2, -z+1/2' 
 '-x, -y, -z' 
 'x, -y-1/2, z-1/2' 
 
_cell_length_a    15.2977 
_cell_length_b    12.3400 
_cell_length_c    10.0160 
_cell_angle_alpha  90.000 
_cell_angle_beta   91.864 
_cell_angle_gamma  90.000 
 
_shelx_F_squared_multiplier     1.000 
 
loop_ 
 _refln_index_h 
 _refln_index_k 
 _refln_index_l 
 _refln_F_squared_calc 
 _refln_F_squared_meas 
 _refln_F_squared_sigma 
 _refln_observed_status 
   2   0   0    23290.01    25661.19    331.01 o 
   3   0   0        0.06       13.25      4.38 o 
   4   0   0    92680.53    92620.30    520.56 o 
   5   0   0       14.40       21.79      7.90 o 
   6   0   0     5819.13     6909.35    219.76 o 
   7   0   0       42.11       37.66     13.66 o 
   8   0   0      148.40      237.48     19.31 o 
   9   0   0       20.68       21.38     14.57 o 
  10   0   0     2748.10     2673.84    106.03 o 
  11   0   0       71.09       62.71     19.66 o 
  12   0   0     1595.30     1744.99     68.78 o 
  13   0   0       21.47        5.21     22.12 o 
  14   0   0     5636.03     5346.75    351.62 o 
  15   0   0       33.90       36.25     36.25 o 
  16   0   0      675.09      746.94     71.52 o 
  17   0   0        2.73       16.39     40.23 o 
  18   0   0      171.99       98.33     48.17 o 
  19   0   0       16.83       33.77     48.67 o 
   1   1   0     1644.91     1817.31     80.51 o 
   2   1   0     2631.33     2797.24    111.41 o 
   3   1   0      751.58      824.30     11.41 o 
   4   1   0     8050.29     8917.62     69.25 o 
   5   1   0     6940.72     7812.40    124.30 o 
   6   1   0     8477.17     9236.32    133.15 o 
   7   1   0     1571.45     1814.71     55.98 o 
   8   1   0     1722.98     1651.86     29.03 o 
   9   1   0     2183.29     2125.68     49.25 o 
  10   1   0     6866.00     7527.67    203.72 o 
  11   1   0      169.77      204.96     17.42 o 
  12   1   0        9.13        3.00     13.38 o 
  13   1   0      465.28      426.10     32.43 o 
  14   1   0      603.02      670.04     42.82 o 
  15   1   0       32.91       15.82     21.63 o 
  16   1   0       18.40       13.67     26.87 o 
  17   1   0      103.65      125.74     33.69 o 
  18   1   0        4.47        5.96     42.71 o 
  19   1   0       22.81       24.34     47.18 o 
   0   2   0     1649.85     1865.41     81.70 o 
   1   2   0    15928.79    16445.52    568.65 o 
   2   2   0      823.61      905.12     33.19 o 
   3   2   0    17584.87    18081.36    549.87 o 
   4   2   0      395.09      485.30     12.27 o 
   5   2   0    16659.46    18140.41    385.59 o 
   6   2   0      190.70      282.87     15.77 o 
   7   2   0    21343.38    23229.48    648.25 o 
   8   2   0      447.19      533.53     18.62 o 
   9   2   0     2297.43     2407.69     71.47 o 
  10   2   0        9.66       17.99     11.16 o 
  11   2   0     5578.83     5932.77    154.96 o 
  12   2   0       14.57        4.74     15.49 o 
  13   2   0      389.88      408.70     29.53 o 
  14   2   0       22.34       25.37     20.48 o 
  15   2   0     1821.15     1872.63     55.06 o 
  16   2   0       38.86       17.35     30.85 o 
  17   2   0       11.68       -1.99     45.19 o 
  18   2   0       56.50       95.85     51.15 o 
  19   2   0      324.10      376.45     69.53 o 
   1   3   0    15037.66    17109.97    240.86 o 
   2   3   0     9246.74    10074.45    358.39 o 
   3   3   0    15308.13    16060.72    598.99 o 
   4   3   0     1198.48     1287.62     36.13 o 
   5   3   0     7823.94     8419.52    209.62 o 
   6   3   0       29.21       36.74      6.11 o 
   7   3   0     1239.71     1261.98     40.21 o 
   8   3   0       30.38       42.75      9.11 o 
   9   3   0     6547.88     7111.94    218.88 o 
  10   3   0       13.99        9.54     13.87 o 
  11   3   0       19.68        6.88     14.39 o 
  12   3   0      906.33      843.37     35.28 o 
  13   3   0     2115.36     1923.51     71.41 o 
  14   3   0      100.89      114.93     30.69 o 
  15   3   0        9.13       17.66     30.04 o 
  16   3   0      209.31      234.17     41.02 o 
  17   3   0      175.20      196.04     41.91 o 
  18   3   0      140.29      158.92     55.62 o 
   0   4   0     7107.69     7973.76    120.51 o 
   1   4   0      594.09      621.06     14.11 o 
   2   4   0     8283.93     9499.43    311.68 o 
   3   4   0      161.91      148.76     11.67 o 
   4   4   0    16205.86    16786.45    352.07 o 
   5   4   0      628.60      592.77     15.02 o 
   6   4   0     7942.22     8412.80    223.96 o 
   7   4   0      315.90      298.50     15.58 o 
   8   4   0    20969.50    21228.21    349.90 o 
   9   4   0      211.49      173.43     16.99 o 
  10   4   0      119.27      142.01     17.59 o 
  11   4   0      837.58      797.48     44.75 o 
  12   4   0     5491.34     5841.44    148.49 o 
  13   4   0       40.38       60.73     29.25 o 
  14   4   0       33.83       62.55     31.16 o 
  15   4   0       91.34      110.64     34.93 o 
  16   4   0      110.59      177.12     40.72 o 
  17   4   0        0.26       16.36     35.07 o 
  18   4   0      181.33      137.15     43.27 o 
   1   5   0       42.05       54.71      5.34 o 
   2   5   0    34483.88    35845.13    723.86 o 
   3   5   0       70.19      112.13     13.09 o 
   4   5   0       76.64       41.83     11.02 o 
   5   5   0      225.02      262.06     18.12 o 
   6   5   0     7145.79     6726.04    213.54 o 
   7   5   0       29.24       34.23      7.77 o 
   8   5   0      184.03      212.74     21.39 o 
   9   5   0      325.38      360.39     26.46 o 
  10   5   0      227.63      245.58     30.50 o 
  11   5   0        5.70       10.18     24.58 o 
  12   5   0      369.80      358.48     39.37 o 
  13   5   0       88.88      124.96     33.17 o 
  14   5   0      617.36      723.78     53.55 o 
  15   5   0        4.58       -1.73     32.26 o 
  16   5   0      711.64      675.77     56.67 o 
  17   5   0       15.14       15.11     34.25 o 
  18   5   0      420.22      473.76     56.48 o 
   0   6   0     2289.85     2475.82     59.02 o 
   1   6   0     6445.51     7182.03     70.89 o 
   2   6   0      133.42      137.94      9.71 o 
   3   6   0     4185.52     4436.45    139.64 o 
   4   6   0     7246.13     8238.59    256.80 o 
   5   6   0     3932.63     3989.32    161.74 o 
   6   6   0     2786.52     2953.33    143.83 o 
   7   6   0     3073.35     3032.70    113.02 o 
   8   6   0     2143.07     2214.33     86.95 o 
   9   6   0      181.56      207.47     23.98 o 
  10   6   0     2778.50     2820.69    130.00 o 
  11   6   0     2219.01     2271.46     72.17 o 
  12   6   0        6.35        2.58     25.89 o 
  13   6   0      102.10       86.81     32.96 o 
  14   6   0        7.85       -4.11     30.75 o 
  15   6   0      448.77      556.35     53.51 o 
  16   6   0       25.31       64.75     38.95 o 
  17   6   0        2.50       28.19     38.96 o 
   1   7   0     5923.97     6565.94    113.94 o 
   2   7   0       19.41       23.97      6.04 o 
   3   7   0     3016.18     3279.94    101.18 o 
   4   7   0      351.82      419.76     27.77 o 
   5   7   0     8359.86     8477.60    317.35 o 
   6   7   0      548.08      524.60     29.24 o 
   7   7   0     1850.82     1744.34    133.60 o 
   8   7   0       66.10       84.80     21.29 o 
   9   7   0     4832.53     5219.24    250.37 o 
  10   7   0      477.43      434.23     32.76 o 
  11   7   0      241.45      319.38     39.11 o 
  12   7   0       12.93       -3.74     28.70 o 
  13   7   0      981.74     1013.31     62.58 o 
  14   7   0        7.56        5.52     34.72 o 
  15   7   0        0.84       -0.91     35.46 o 
  16   7   0        3.09      -30.15     36.13 o 
  17   7   0      125.05      154.26     47.23 o 
   0   8   0     8007.77     8072.44    206.40 o 
   1   8   0     1040.62      951.16     22.32 o 
   2   8   0      761.76      779.28     24.24 o 
   3   8   0     1638.94     1596.38     55.04 o 
   4   8   0     3443.11     3388.27     72.89 o 
   5   8   0      598.16      520.70     28.79 o 
   6   8   0      168.14      157.40     21.36 o 
   7   8   0      998.56      969.56     38.96 o 
   8   8   0       12.07       21.42     19.99 o 
   9   8   0      885.11      804.68     36.20 o 
  10   8   0      646.11      722.07     65.78 o 
  11   8   0      835.43      898.24     45.91 o 
  12   8   0       30.10       15.92     32.87 o 
  13   8   0       39.26       56.59     35.45 o 
  14   8   0      375.79      395.58     61.09 o 
  15   8   0      235.78      254.27     47.56 o 
  16   8   0      192.09      183.57     46.17 o 
   1   9   0      130.31      124.34     13.01 o 
   2   9   0     4921.84     5054.00    118.21 o 
   3   9   0       55.78       74.52     15.71 o 
   4   9   0     2399.69     2497.60    138.13 o 
   5   9   0       17.70       35.02     15.47 o 
   6   9   0     4522.94     4572.37    139.61 o 
   7   9   0       30.08       36.85     20.44 o 
   8   9   0     1906.68     1844.89     82.15 o 
   9   9   0       56.92       54.17     25.18 o 
  10   9   0     1734.14     1835.58     50.90 o 
  11   9   0       11.57        2.49     25.37 o 
  12   9   0       35.88       -0.44     32.77 o 
  13   9   0      165.93      144.05     41.40 o 
  14   9   0      390.99      454.30     53.84 o 
  15   9   0        0.79        0.97     39.81 o 
   0  10   0     6997.41     7469.12    276.63 o 
   1  10   0       21.53       25.14     17.52 o 
   2  10   0      228.61      234.64     25.20 o 
   3  10   0      210.05      242.95     21.38 o 
   4  10   0     1776.78     1717.98     44.62 o 
   5  10   0       23.84       33.57     17.23 o 
   6  10   0        3.48       12.50     16.76 o 
   7  10   0      475.05      469.49     34.44 o 
   8  10   0      178.44      190.48     28.79 o 
   9  10   0       39.18       36.44     25.45 o 
  10  10   0      107.79      127.21     25.97 o 
  11  10   0      152.52      167.21     33.10 o 
  12  10   0      459.62      445.19     50.51 o 
  13  10   0        5.04       -3.20     36.50 o 
  14  10   0      253.71      246.83     48.11 o 
   1  11   0     1135.78     1177.67     74.95 o 
   2  11   0      234.82      237.74     27.52 o 
   3  11   0     1090.63     1051.23     43.58 o 
   4  11   0        7.77      -26.67     19.22 o 
   5  11   0      749.47      784.05     42.04 o 
   6  11   0      183.51      179.53     24.17 o 
   7  11   0      440.73      437.93     29.98 o 
   8  11   0       27.41       32.82     20.81 o 
   9  11   0      682.64      742.26     44.92 o 
  10  11   0      182.96      178.58     33.32 o 
  11  11   0       13.59       23.75     25.20 o 
  12  11   0      144.64      151.10     41.77 o 
  13  11   0      374.33      408.63     52.94 o 
   0  12   0       47.74       35.76     38.24 o 
   1  12   0     1152.32     1034.55     57.94 o 
   2  12   0      182.24      187.67     36.35 o 
   3  12   0     1442.62     1367.06     50.28 o 
   4  12   0        0.99      -15.93     22.51 o 
   5  12   0      232.01      203.52     30.45 o 
   6  12   0      178.58      178.11     29.79 o 
   7  12   0     1036.83      977.10     49.02 o 
   8  12   0      146.42      148.01     25.98 o 
   9  12   0       19.41       22.49     22.87 o 
  10  12   0        9.44        6.30     23.13 o 
  11  12   0      277.24      309.45     34.92 o 
  12  12   0       53.47       42.65     39.60 o 
   1  13   0      163.00      124.62     37.05 o 
   2  13   0     1708.58     1661.36    105.29 o 
   3  13   0       92.86       92.65     34.37 o 
   4  13   0        0.38      -15.14     24.28 o 
   5  13   0      214.20      237.57     33.22 o 
   6  13   0      215.69      187.95     32.55 o 
   7  13   0       38.15       48.88     28.26 o 
   8  13   0        3.10        6.82     27.05 o 
   9  13   0      111.63       86.93     31.05 o 
  10  13   0       21.93        5.97     28.45 o 
   0  14   0     1184.86     1156.67     96.35 o 
   1  14   0        0.46       12.29     33.50 o 
   2  14   0      409.32      364.83     47.77 o 
   3  14   0       23.54       24.28     34.28 o 
   4  14   0      292.30      351.75     57.36 o 
   5  14   0       39.09       50.14     35.76 o 
   6  14   0      355.83      361.38     39.92 o 
   7  14   0        0.40        3.10     27.20 o 
   8  14   0      205.50      226.85     36.73 o 
   1  15   0        2.04       -8.56     35.96 o 
   2  15   0      371.38      318.44     49.81 o 
   3  15   0       48.04       45.15     39.15 o 
   4  15   0       27.15       17.21     36.13 o 
 -19   1   1      125.12      155.45     54.63 o 
 -18   1   1       17.02       42.71     46.68 o 
 -17   1   1        2.04       21.56     28.77 o 
 -16   1   1       17.83       10.41     26.43 o 
 -15   1   1        0.98       17.73     20.97 o 
 -14   1   1      558.05      477.27     33.51 o 
 -13   1   1      235.93      241.37     24.70 o 
 -12   1   1       37.94       47.91     15.22 o 
 -11   1   1     2404.32     2605.76    117.70 o 
 -10   1   1     2097.18     1996.42     68.60 o 
  -9   1   1      945.10     1049.70     29.96 o 
  -8   1   1      288.00      309.91     16.40 o 
  -7   1   1    11915.60    13606.18    507.30 o 
  -6   1   1     6049.95     6548.73    298.99 o 
  -5   1   1     8368.84     9936.69    367.81 o 
  -4   1   1     2219.93     2592.26    142.65 o 
  -3   1   1     4128.70     4494.77    218.85 o 
  -2   1   1     6555.55     6743.36    316.31 o 
  -1   1   1     2883.74     3469.67    165.25 o 
   0   1   1     6558.51     7113.12    307.89 o 
   1   1   1     4147.21     4544.91    164.70 o 
   2   1   1      879.62      951.69     39.50 o 
   3   1   1     2068.06     2453.92     80.45 o 
   4   1   1     7447.69     7891.97    195.77 o 
   5   1   1     4061.37     4418.63     73.26 o 
   6   1   1     1844.27     1894.73     26.32 o 
   8   1   1     3122.94     3002.69     37.68 o 
   9   1   1     7042.15     7504.89     61.74 o 
  10   1   1      683.22      836.42     34.98 o 
  11   1   1       85.05      124.41     15.46 o 
  12   1   1      408.62      365.69     22.74 o 
  13   1   1      375.45      419.66     29.20 o 
  14   1   1        0.36       10.62     19.58 o 
  15   1   1      119.25       90.45     33.38 o 
  16   1   1        3.03       19.88     26.80 o 
  17   1   1       33.66       25.38     29.55 o 
  18   1   1       11.52        2.48     44.70 o 
  19   1   1        2.25        6.95     48.67 o 
 -19   2   1        4.43       -4.47     48.67 o 
 -18   2   1       64.82       78.97     50.66 o 
 -17   2   1      460.93      465.85     68.04 o 
 -16   2   1        5.19       10.33     29.44 o 
 -15   2   1      461.67      481.48     34.11 o 
 -14   2   1       15.62       11.75     19.91 o 
 -13   2   1        1.20        0.79     17.25 o 
 -12   2   1      134.81      104.77     19.20 o 
 -11   2   1      586.25      576.58     32.18 o 
 -10   2   1      701.49      759.45     24.79 o 
  -9   2   1      600.48      575.76     22.05 o 
  -8   2   1      892.48     1004.92     36.34 o 
  -7   2   1     1546.10     2001.47     73.70 o 
  -6   2   1      926.58     1035.40     48.82 o 
  -5   2   1      146.48      145.83      8.93 o 
  -4   2   1     1318.06     1681.56     70.15 o 
  -3   2   1     5978.42     6917.41    279.37 o 
  -2   2   1       23.64       68.12      6.02 o 
  -1   2   1     6059.65     6448.72    199.17 o 
   0   2   1      159.76      199.39      7.33 o 
   1   2   1     2255.86     2220.94     98.98 o 
   2   2   1      537.49      488.01     19.04 o 
   3   2   1    16529.88    17253.18    778.88 o 
   4   2   1     1949.24     2078.28     86.16 o 
   5   2   1     2545.45     2537.62     50.34 o 
   6   2   1      360.70      310.75     13.32 o 
   7   2   1     1091.78     1388.51     34.05 o 
   8   2   1      168.97      173.04     12.73 o 
   9   2   1       11.03       20.22     10.08 o 
  10   2   1      187.88      161.77     15.01 o 
  11   2   1      389.34      372.32     21.44 o 
  12   2   1       58.08       52.63     18.17 o 
  13   2   1      491.31      469.28     31.35 o 
  14   2   1       77.37       97.41     23.56 o 
  15   2   1       92.59      107.84     25.10 o 
  16   2   1        0.08      -10.18     28.62 o 
  17   2   1      481.83      408.24     66.55 o 
  18   2   1       37.99       -3.97     45.69 o 
 -18   3   1        0.16       35.26     48.17 o 
 -17   3   1       91.87       93.62     36.87 o 
 -16   3   1       46.53       35.90     32.12 o 
 -15   3   1       89.71      142.22     37.74 o 
 -14   3   1        7.22       14.64     27.64 o 
 -13   3   1     2000.54     1779.58     72.84 o 
 -12   3   1      519.71      488.82     39.71 o 
 -11   3   1        6.37       17.70     15.30 o 
 -10   3   1      448.11      425.85     26.86 o 
  -9   3   1      107.64       95.81     12.11 o 
  -8   3   1      546.01      632.88     29.53 o 
  -7   3   1      383.05      456.89     29.96 o 
  -6   3   1      896.21      767.35     32.82 o 
  -5   3   1      327.09      277.06     16.84 o 
  -4   3   1     2986.99     2907.61    150.75 o 
  -3   3   1     8560.83     9235.90    376.71 o 
  -2   3   1     4403.70     4159.39    201.13 o 
  -1   3   1     3228.46     4278.01    105.54 o 
   0   3   1      283.89      300.95     16.83 o 
   1   3   1    59951.92    57792.45   2270.64 o 
   2   3   1     6836.24     6902.54    259.37 o 
   3   3   1      840.76      902.47     30.29 o 
   4   3   1      564.15      548.38     20.60 o 
   5   3   1     5592.80     5412.71    152.69 o 
   6   3   1      118.29      110.67      8.12 o 
   7   3   1      211.30      211.99     12.79 o 
   8   3   1     1588.34     1609.13     36.85 o 
   9   3   1       98.97      141.15     13.24 o 
  10   3   1       26.02       25.98     14.64 o 
  11   3   1      110.44      110.59     19.04 o 
  12   3   1     1842.62     1776.55     47.01 o 
  13   3   1       29.25       38.70     19.27 o 
  14   3   1      129.34       76.30     31.78 o 
  15   3   1      524.67      528.05     47.31 o 
  16   3   1       98.30      134.14     37.37 o 
  17   3   1       87.54      148.30     40.15 o 
  18   3   1        3.70      -21.14     35.28 o 
 -18   4   1        0.68       -8.76     36.98 o 
 -17   4   1       82.07      111.38     37.92 o 
 -16   4   1       18.59       26.26     34.86 o 
 -15   4   1       18.52       29.38     32.60 o 
 -14   4   1       20.38       34.62     31.25 o 
 -13   4   1       85.59      120.66     32.24 o 
 -12   4   1      694.05      701.17     79.71 o 
 -11   4   1      409.24      425.19     37.22 o 
 -10   4   1      206.18      221.96     19.67 o 
  -9   4   1     3157.94     3192.04    133.17 o 
  -8   4   1     2053.08     1951.77     83.23 o 
  -7   4   1       13.36       11.34      8.13 o 
  -6   4   1      706.88      757.86     34.77 o 
  -5   4   1     5323.94     5123.47    292.32 o 
  -4   4   1     1134.98     1144.90     50.65 o 
  -3   4   1       15.34      148.03     64.52 o 
  -2   4   1     1966.22     1957.46     36.67 o 
  -1   4   1      641.99      680.51     19.32 o 
   0   4   1      786.82      696.95     22.54 o 
   1   4   1      626.87      697.04     17.36 o 
   2   4   1     3213.06     3273.42    167.28 o 
   3   4   1     1654.94     1449.67     48.32 o 
   4   4   1     3559.40     3446.34    119.11 o 
   5   4   1      711.47      742.32     34.13 o 
   6   4   1     4079.88     4073.71     98.49 o 
   7   4   1     1128.10     1134.11     19.13 o 
   8   4   1      965.25      967.47     25.43 o 
   9   4   1      349.06      428.71     23.70 o 
  10   4   1     2201.54     2178.49     46.01 o 
  11   4   1      963.80     1036.59     36.75 o 
  12   4   1       19.08       20.42     26.09 o 
  13   4   1       11.31       24.93     27.36 o 
  14   4   1      220.02      209.54     39.48 o 
  15   4   1      129.59       96.66     35.49 o 
  16   4   1        2.24       14.40     32.66 o 
  17   4   1        0.62      -11.76     34.83 o 
  18   4   1       35.45       63.55     41.07 o 
 -18   5   1       58.44       41.85     41.52 o 
 -17   5   1       22.03       14.60     37.12 o 
 -16   5   1        0.60       16.04     35.54 o 
 -15   5   1       10.00      -17.74     31.07 o 
 -14   5   1      311.75      318.64     41.79 o 
 -13   5   1       86.19      113.10     45.44 o 
 -12   5   1      185.74      205.04     34.21 o 
 -11   5   1     1063.02      990.95     51.80 o 
 -10   5   1      299.17      261.75     31.61 o 
  -9   5   1      305.59      311.83     30.38 o 
  -8   5   1      166.38      193.93     21.02 o 
  -7   5   1      621.48      594.95     28.16 o 
  -6   5   1      754.90      674.09     48.03 o 
  -5   5   1        2.63        4.67     11.36 o 
  -4   5   1      233.89      239.12     16.47 o 
  -3   5   1     3660.40     3953.77     70.89 o 
  -2   5   1     1238.71     1379.50     25.66 o 
  -1   5   1       73.83       96.05      7.69 o 
   0   5   1       49.51       42.91      5.65 o 
   1   5   1     3641.96     3457.27    130.51 o 
   2   5   1     1076.02     1133.73     45.53 o 
   3   5   1     1487.82     1689.92     48.61 o 
   4   5   1       40.11       42.16      7.57 o 
   5   5   1     1332.88     1406.46     42.29 o 
   6   5   1      564.78      651.49     24.42 o 
   7   5   1       67.73       82.80     11.87 o 
   8   5   1      220.01      225.73     15.99 o 
   9   5   1       96.59      116.12     20.45 o 
  10   5   1       64.67       64.91     32.03 o 
  11   5   1     1468.25     1368.92     56.62 o 
  12   5   1      228.87      225.84     34.72 o 
  13   5   1       31.32       33.61     30.40 o 
  14   5   1       25.72       21.46     32.03 o 
  15   5   1      133.83      135.21     38.73 o 
  16   5   1       17.07       11.81     35.05 o 
  17   5   1        4.79       24.81     36.99 o 
  18   5   1       27.81        3.47     42.96 o 
 -17   6   1      146.05      141.06     44.45 o 
 -16   6   1       57.93       64.30     38.78 o 
 -15   6   1      129.83       93.00     37.56 o 
 -14   6   1        2.83        0.09     31.23 o 
 -13   6   1       19.67       -3.20     29.98 o 
 -12   6   1      834.09      840.15     53.20 o 
 -11   6   1      210.19      254.50     34.28 o 
 -10   6   1        1.26       25.27     23.60 o 
  -9   6   1     4796.09     5203.12    113.81 o 
  -8   6   1     1487.03     1512.43     50.61 o 
  -7   6   1     1633.07     1585.13     47.91 o 
  -6   6   1      105.26      117.08     22.04 o 
  -5   6   1    10047.31    10961.33    462.95 o 
  -4   6   1     2225.99     2472.74     99.97 o 
  -3   6   1     1176.38     1015.16     23.14 o 
  -2   6   1     2475.48     2441.67     52.48 o 
  -1   6   1     1962.77     1987.69     40.70 o 
   0   6   1     2047.68     2245.45     66.25 o 
   1   6   1        7.65       17.52      6.01 o 
   2   6   1     2269.58     2305.88    102.46 o 
   3   6   1     4537.56     5120.90    192.26 o 
   4   6   1     3111.76     3626.14     92.95 o 
   5   6   1     8011.96     8438.41    374.72 o 
   6   6   1     2711.96     2686.37     72.68 o 
   7   6   1     4322.55     4260.76    132.30 o 
   8   6   1      738.27      733.50     42.83 o 
   9   6   1     3738.58     4009.52     78.49 o 
  10   6   1     1198.89     1204.21     42.57 o 
  11   6   1     1306.11     1351.58     59.70 o 
  12   6   1       73.66       62.24     30.12 o 
  13   6   1        3.74      -11.14     29.55 o 
  14   6   1        2.30       15.09     33.44 o 
  15   6   1      111.64      120.40     38.51 o 
  16   6   1        6.98       20.32     37.02 o 
  17   6   1       10.11       -5.97     37.97 o 
 -17   7   1       36.58       33.25     42.21 o 
 -16   7   1        5.17        3.29     61.33 o 
 -15   7   1       14.43       30.67     36.35 o 
 -14   7   1        6.95        9.69     33.78 o 
 -13   7   1      307.05      260.59     42.48 o 
 -12   7   1      117.25       93.02     33.80 o 
 -11   7   1      295.69      279.02     38.26 o 
 -10   7   1       10.26       26.50     22.38 o 
  -9   7   1      446.68      415.07     26.69 o 
  -8   7   1      369.28      332.67     23.84 o 
  -7   7   1     2861.59     2603.97    156.06 o 
  -6   7   1       96.41      113.59     18.67 o 
  -5   7   1     3036.14     3163.10     63.80 o 
  -4   7   1     1179.08     1276.04     36.42 o 
  -3   7   1      334.28      365.57     16.24 o 
  -2   7   1      337.96      355.64     11.47 o 
  -1   7   1      481.77      503.89     18.55 o 
   0   7   1       35.06       41.77      7.46 o 
   1   7   1     1781.61     1906.81     76.33 o 
   2   7   1      324.90      406.75     13.21 o 
   3   7   1      245.58      217.54     14.04 o 
   4   7   1      506.18      534.37     26.34 o 
   5   7   1       18.09       38.57     15.39 o 
   6   7   1       23.91       21.62     16.14 o 
   7   7   1      818.48      749.14     62.21 o 
   8   7   1       55.18       46.45     20.18 o 
   9   7   1     1200.88     1116.67     49.81 o 
  10   7   1       78.77       88.42     23.42 o 
  11   7   1        0.99       11.59     27.84 o 
  12   7   1        5.87        1.60     28.79 o 
  13   7   1       56.17       32.68     32.46 o 
  14   7   1       20.10       37.80     35.45 o 
  15   7   1      338.85      357.14     49.16 o 
  16   7   1        4.22      -23.24     36.63 o 
  17   7   1       56.56       52.15     42.49 o 
 -16   8   1       23.49      -18.68     37.54 o 
 -15   8   1      120.71      114.26     43.34 o 
 -14   8   1       49.67       53.61     37.65 o 
 -13   8   1        5.90       21.74     33.82 o 
 -12   8   1      147.81      154.67     38.71 o 
 -11   8   1      780.29      680.51     43.31 o 
 -10   8   1      101.11      112.07     22.73 o 
  -9   8   1     1075.07     1041.55     41.03 o 
  -8   8   1      162.48      163.48     25.31 o 
  -7   8   1        2.97       11.58     18.66 o 
  -6   8   1      826.46      827.16     35.42 o 
  -5   8   1     3016.46     3065.13     61.00 o 
  -4   8   1      964.68     1002.00     39.36 o 
  -3   8   1     1017.34     1074.20     42.79 o 
  -2   8   1     1643.54     1700.77     28.60 o 
  -1   8   1     2788.21     2611.80     35.22 o 
   0   8   1     1539.41     1512.13     30.48 o 
   1   8   1       28.92       36.96      8.71 o 
   2   8   1      834.13      875.20     36.22 o 
   3   8   1     5347.33     5667.10    312.19 o 
   4   8   1     1244.01     1368.94     39.10 o 
   5   8   1       67.14      100.85     18.70 o 
   6   8   1     1399.53     1321.90     77.81 o 
   7   8   1      324.24      318.05     27.64 o 
   8   8   1      277.21      325.60     28.95 o 
   9   8   1       31.42       30.84     21.85 o 
  10   8   1     1945.11     1927.02     84.18 o 
  11   8   1      438.58      392.43     41.83 o 
  12   8   1       53.71       39.71     32.57 o 
  13   8   1       82.78       72.51     38.74 o 
  14   8   1      422.07      489.09     52.43 o 
  15   8   1        2.48      -16.95     36.60 o 
  16   8   1       37.70      -28.07     36.98 o 
 -15   9   1      155.17      154.27     44.75 o 
 -14   9   1       15.38       -6.72     35.57 o 
 -13   9   1        3.70        4.82     34.37 o 
 -12   9   1        1.66        8.03     29.28 o 
 -11   9   1       70.20       83.48     29.37 o 
 -10   9   1      117.99      116.87     24.85 o 
  -9   9   1      595.83      555.45     32.82 o 
  -8   9   1       64.45       36.25     21.97 o 
  -7   9   1        4.82        9.08     19.24 o 
  -6   9   1       21.92       17.36     15.69 o 
  -5   9   1      283.45      320.20     22.97 o 
  -4   9   1        5.55        8.57     14.69 o 
  -3   9   1     1430.91     1489.35     69.03 o 
  -2   9   1      235.12      228.80     18.91 o 
  -1   9   1       55.04       54.74     11.96 o 
   0   9   1       64.02       61.14     13.77 o 
   1   9   1      316.60      322.88     22.96 o 
   2   9   1       18.48       23.84     13.09 o 
   3   9   1     1135.60     1116.63     41.20 o 
   4   9   1      204.54      203.33     18.99 o 
   5   9   1      573.37      581.85     32.99 o 
   6   9   1       29.68       35.78     19.87 o 
   7   9   1      196.47      205.45     26.17 o 
   8   9   1      639.31      604.72     37.73 o 
   9   9   1      469.73      424.42     34.71 o 
  10   9   1       84.24       86.09     26.27 o 
  11   9   1      538.18      523.88     48.64 o 
  12   9   1      194.84      200.67     40.90 o 
  13   9   1       23.15       -2.20     35.21 o 
  14   9   1        5.35       -3.78     36.90 o 
  15   9   1        4.74       14.28     39.51 o 
 -14  10   1        0.13       10.85     38.55 o 
 -13  10   1       12.96       -0.85     36.35 o 
 -12  10   1      117.70       95.58     32.43 o 
 -11  10   1      639.78      679.07     45.59 o 
 -10  10   1      189.71      167.42     27.24 o 
  -9  10   1        8.33       -3.85     23.61 o 
  -8  10   1      260.23      250.53     25.39 o 
  -7  10   1        0.77       -6.05     17.74 o 
  -6  10   1      310.30      312.88     25.14 o 
  -5  10   1      139.73      108.06     19.32 o 
  -4  10   1      856.43      805.85     40.30 o 
  -3  10   1      643.11      705.13     37.02 o 
  -2  10   1      125.12      144.62     22.43 o 
  -1  10   1     1566.12     1482.85     55.11 o 
   0  10   1      539.40      563.12     26.73 o 
   1  10   1        2.28       -2.71     16.87 o 
   2  10   1       15.16       28.98     18.01 o 
   3  10   1     3832.47     3457.68     67.68 o 
   4  10   1      130.12      134.14     19.34 o 
   5  10   1        2.74        5.54     16.40 o 
   6  10   1       85.34      109.60     23.26 o 
   7  10   1      345.19      339.89     31.28 o 
   8  10   1       60.38       57.63     25.24 o 
   9  10   1       78.40       47.56     26.27 o 
  10  10   1      262.54      313.03     34.59 o 
  11  10   1        4.70       -2.22     32.13 o 
  12  10   1        1.20      -11.16     35.71 o 
  13  10   1      347.44      412.67     51.59 o 
  14  10   1        6.47       -9.73     37.50 o 
 -13  11   1      137.79      101.77     42.99 o 
 -12  11   1       42.93       33.57     31.59 o 
 -11  11   1       47.60       56.29     26.59 o 
 -10  11   1      733.33      694.95     35.53 o 
  -9  11   1        4.78       27.20     21.74 o 
  -8  11   1      183.77      174.43     26.01 o 
  -7  11   1      182.91      201.44     25.39 o 
  -6  11   1      184.52      190.82     23.82 o 
  -5  11   1      620.42      608.77     32.63 o 
  -4  11   1       26.71       35.75     21.77 o 
  -3  11   1        3.48       -7.46     20.23 o 
  -2  11   1        5.33       -6.13     20.01 o 
  -1  11   1      314.63      356.59     30.07 o 
   0  11   1       66.85       71.52     29.50 o 
   1  11   1       27.57       40.02     19.75 o 
   2  11   1       60.45       80.34     22.68 o 
   3  11   1      464.79      447.31     42.45 o 
   4  11   1      222.80      231.41     28.22 o 
   5  11   1       90.99      126.84     26.27 o 
   6  11   1      219.52      199.20     24.32 o 
   7  11   1      519.12      459.24     49.46 o 
   8  11   1        2.19       -1.03     25.07 o 
   9  11   1      808.66      842.38     58.90 o 
  10  11   1      314.91      302.70     36.38 o 
  11  11   1       67.52       45.14     36.40 o 
  12  11   1       12.82       26.30     37.60 o 
  13  11   1      132.84      210.66     46.76 o 
 -12  12   1        6.75        3.31     27.19 o 
 -11  12   1        1.78       15.42     23.50 o 
 -10  12   1       17.89       18.76     22.19 o 
  -9  12   1      255.09      274.03     30.34 o 
  -8  12   1       15.89       24.25     22.16 o 
  -7  12   1       66.32       50.80     26.91 o 
  -6  12   1        0.19        1.22     24.24 o 
  -5  12   1      107.97      123.06     27.45 o 
  -4  12   1       55.40       51.32     24.90 o 
  -3  12   1       65.43       72.69     24.85 o 
  -2  12   1       95.72       99.39     36.01 o 
  -1  12   1       88.74       81.17     32.13 o 
   0  12   1       28.96       20.29     29.49 o 
   1  12   1      112.86      154.21     35.26 o 
   2  12   1      109.29      121.60     34.04 o 
   3  12   1        3.27       -4.08     21.42 o 
   4  12   1        0.20        6.76     22.91 o 
   5  12   1        1.14       -7.71     21.98 o 
   6  12   1      216.64      216.93     31.58 o 
   7  12   1      110.66      115.96     28.71 o 
   8  12   1       40.89       27.77     23.06 o 
   9  12   1        1.95        9.01     23.35 o 
  10  12   1      254.06      312.22     46.39 o 
  11  12   1      108.95      132.64     42.38 o 
 -10  13   1       28.09       34.13     27.83 o 
  -9  13   1       17.56       -0.30     28.03 o 
  -8  13   1        7.91       -5.74     26.84 o 
  -7  13   1      151.50      173.53     33.30 o 
  -6  13   1        6.77       -6.30     25.37 o 
  -5  13   1       68.78       71.42     28.33 o 
  -4  13   1      130.79      102.80     28.15 o 
  -3  13   1      358.08      353.28     45.12 o 
  -2  13   1       20.63       18.33     33.85 o 
  -1  13   1       79.27       74.27     34.58 o 
   0  13   1       92.63      121.65     36.50 o 
   1  13   1      295.45      345.45     44.77 o 
   2  13   1       56.37       25.45     32.81 o 
   3  13   1       16.76       21.06     32.95 o 
   4  13   1       85.57       87.48     28.33 o 
   5  13   1       43.16       15.82     25.53 o 
   6  13   1      129.38       91.71     29.24 o 
   7  13   1        4.32        4.78     27.62 o 
   8  13   1       47.95       31.44     28.42 o 
   9  13   1       16.60        5.78     28.97 o 
  10  13   1        1.58       -2.02     28.56 o 
  -8  14   1       13.78       27.61     30.01 o 
  -7  14   1        0.23      -14.06     27.95 o 
  -6  14   1        3.73       19.43     28.44 o 
  -5  14   1        0.95       -7.56     33.50 o 
  -4  14   1       26.51       32.11     35.08 o 
  -3  14   1      119.03      135.04     39.68 o 
  -2  14   1       37.25       32.39     35.92 o 
  -1  14   1       36.00       11.02     33.34 o 
   0  14   1       19.17       17.24     34.56 o 
   1  14   1       58.68       43.28     35.54 o 
   2  14   1       74.69       75.59     37.12 o 
   3  14   1       12.47       10.68     34.37 o 
   4  14   1        0.50        1.35     33.31 o 
   5  14   1      145.13       96.41     41.47 o 
   6  14   1       25.19        5.24     27.20 o 
   7  14   1       77.45       76.52     31.79 o 
   8  14   1        9.17       -6.17     28.29 o 
  -4  15   1       28.67       26.32     37.58 o 
  -3  15   1      278.02      301.34     49.26 o 
  -2  15   1      135.07      147.40     42.67 o 
  -1  15   1      377.63      322.98     54.63 o 
   0  15   1       13.15        3.80     35.34 o 
   1  15   1       26.96       70.50     40.93 o 
   2  15   1       69.47       73.56     40.66 o 
   3  15   1       31.73       28.47     36.86 o 
   4  15   1        1.89       -6.78     34.24 o 
 -18   0   2      123.27      161.41     50.66 o 
 -17   0   2      469.85      419.16     63.07 o 
 -16   0   2      455.34      461.87     60.09 o 
 -15   0   2       54.43       90.39     42.21 o 
 -14   0   2        3.06      -22.08     22.27 o 
 -13   0   2      186.72      174.49     29.47 o 
 -12   0   2     2505.28     2601.51    219.27 o 
 -11   0   2      285.65      349.35     49.91 o 
 -10   0   2     2447.41     2620.84    295.00 o 
  -9   0   2      944.94      949.60    106.53 o 
  -8   0   2     2804.63     2937.93    366.27 o 
  -7   0   2    18944.62    20342.68   2124.36 o 
  -6   0   2      385.03      483.24     48.42 o 
  -5   0   2     2087.50     2104.64    221.75 o 
  -4   0   2      212.26      223.35     32.03 o 
  -3   0   2    47698.80    49086.55   5969.08 o 
  -2   0   2     8057.73     8402.20    911.58 o 
  -1   0   2    21052.27    21487.01   2358.53 o 
   0   0   2     3079.12     3029.33    111.49 o 
   1   0   2    16625.88    16751.11    705.47 o 
   2   0   2    14525.12    14191.65    894.94 o 
   3   0   2    10040.42    10320.25    816.97 o 
   4   0   2    10177.99     9444.35    805.05 o 
   5   0   2    14225.52    14829.60   1040.21 o 
   6   0   2     5034.48     5142.05    134.34 o 
   7   0   2     1906.69     1947.30     43.67 o 
   8   0   2     4030.01     3647.20    176.80 o 
   9   0   2    13396.99    12991.60    390.85 o 
  10   0   2      153.33      114.46     21.19 o 
  11   0   2     1502.53     1361.26     68.54 o 
  12   0   2      287.11      286.13     30.53 o 
  13   0   2     6294.07     6097.57    214.55 o 
  14   0   2      258.75      212.33     31.90 o 
  15   0   2      398.10      262.72     51.65 o 
  16   0   2      166.64      146.51     47.18 o 
  17   0   2      337.83      305.43     61.58 o 
  18   0   2      147.72      159.92     52.64 o 
 -19   1   2       35.21       49.66     50.16 o 
 -18   1   2       13.47       47.68     46.68 o 
 -17   1   2      236.70      268.52     40.15 o 
 -16   1   2      954.15      850.34     52.68 o 
 -15   1   2      402.53      369.11     49.66 o 
 -14   1   2       76.38       92.19     22.35 o 
 -13   1   2     1518.07     1382.69     68.26 o 
 -12   1   2     1415.50     1364.72     86.52 o 
 -11   1   2     1829.93     1802.71     95.77 o 
 -10   1   2      179.61      184.42     16.11 o 
  -9   1   2     3657.38     3782.96    191.97 o 
  -8   1   2      544.30      606.33     42.51 o 
  -7   1   2     1781.33     1798.35    102.44 o 
  -6   1   2     5266.31     5534.42    320.21 o 
  -5   1   2     9316.29    10321.05    689.38 o 
  -4   1   2     1188.64     1293.28     91.54 o 
  -3   1   2      422.74      520.32     35.20 o 
  -2   1   2    20390.28    21099.63   1423.06 o 
  -1   1   2     7905.38     8125.86    452.38 o 
   0   1   2     5134.19     5148.35    222.58 o 
   1   1   2      787.97      812.02     26.16 o 
   2   1   2     6440.31     6310.06    201.36 o 
   3   1   2    14321.71    14839.33    649.09 o 
   4   1   2     7746.90     8070.91    380.71 o 
   5   1   2        8.76       16.19      6.68 o 
   6   1   2      276.31      209.10     14.53 o 
   7   1   2    11920.11    12468.60    246.45 o 
   8   1   2      123.63      142.00     13.98 o 
   9   1   2       11.33       18.72     11.06 o 
  10   1   2      930.59      953.73     28.32 o 
  11   1   2     1644.95     1638.94     36.61 o 
  12   1   2      726.03      728.49     28.99 o 
  13   1   2      110.37       99.08     19.18 o 
  14   1   2      633.93      695.01     38.35 o 
  15   1   2      105.86      146.05     26.90 o 
  16   1   2        3.67       19.11     29.32 o 
  17   1   2      243.11      226.21     39.48 o 
  18   1   2      286.97      214.55     58.11 o 
 -18   2   2      214.44      251.79     60.09 o 
 -17   2   2        4.81       30.29     47.18 o 
 -16   2   2        2.34       16.90     32.45 o 
 -15   2   2      150.01      140.41     26.29 o 
 -14   2   2     2211.25     2209.25    108.33 o 
 -13   2   2      308.48      301.64     26.91 o 
 -12   2   2      859.86      875.89     57.67 o 
 -11   2   2      253.24      237.30     18.26 o 
 -10   2   2     3106.74     3150.81    197.13 o 
  -9   2   2      256.53      280.54     19.71 o 
  -8   2   2        1.02       19.77      9.60 o 
  -7   2   2     2599.66     2504.70    158.06 o 
  -6   2   2    18275.94    19222.02   1117.76 o 
  -5   2   2     2002.46     1996.38    142.65 o 
  -4   2   2      528.26      502.99     26.31 o 
  -3   2   2     4295.22     4421.43    164.24 o 
  -2   2   2    51368.81    53790.39   1822.89 o 
  -1   2   2    19230.31    20369.75    661.99 o 
   0   2   2    49579.28    48884.49   2134.60 o 
   1   2   2      915.74     1164.41     60.47 o 
   2   2   2     4749.56     4229.19    197.56 o 
   3   2   2     6603.92     6658.78    295.91 o 
   4   2   2    18252.51    18754.44    781.94 o 
   5   2   2      151.34      194.69      9.92 o 
   6   2   2     3915.33     3631.17    134.26 o 
   7   2   2     1783.94     1773.54     32.33 o 
   8   2   2     4262.27     4190.06     60.50 o 
   9   2   2        0.69       17.35     10.96 o 
  10   2   2     2544.58     2620.27     42.03 o 
  11   2   2     1268.08     1317.27     34.01 o 
  12   2   2     2246.71     2162.20     62.58 o 
  13   2   2       66.90       46.86     20.36 o 
  14   2   2       91.87      105.79     24.77 o 
  15   2   2      217.78      231.74     29.31 o 
  16   2   2      358.89      431.47     71.27 o 
  17   2   2        1.56       -2.48     43.70 o 
  18   2   2        3.26       33.27     48.67 o 
 -18   3   2        8.52       30.29     50.66 o 
 -17   3   2       12.23      -19.46     32.13 o 
 -16   3   2       14.96       16.67     32.03 o 
 -15   3   2       76.01       64.47     32.12 o 
 -14   3   2       85.91      138.48     32.41 o 
 -13   3   2       66.63       68.46     28.14 o 
 -12   3   2      482.75      442.68     30.04 o 
 -11   3   2      111.42       97.76     17.94 o 
 -10   3   2       51.47       90.08     16.62 o 
  -9   3   2     2384.84     2522.43    132.69 o 
  -8   3   2     4816.59     4657.47    244.01 o 
  -7   3   2        5.94       11.73      7.69 o 
  -6   3   2     1619.19     2054.75    124.37 o 
  -5   3   2    14777.00    16088.82    644.35 o 
  -4   3   2    28279.88    28601.27   1027.56 o 
  -3   3   2      657.66      700.31     34.60 o 
  -2   3   2     3924.05     4607.85    134.15 o 
  -1   3   2    18578.14    20209.08    649.58 o 
   0   3   2    62954.14    65110.62   2851.84 o 
   1   3   2     4507.85     5137.63    230.03 o 
   2   3   2     9598.59    10430.01    461.74 o 
   3   3   2      794.83      787.19     16.57 o 
   4   3   2    12557.42    13434.08    447.30 o 
   5   3   2     5093.23     5289.67    195.84 o 
   6   3   2    21563.06    22764.27    714.57 o 
   7   3   2        9.71       18.83      8.57 o 
   8   3   2     1718.28     1559.06     29.41 o 
   9   3   2     2544.77     2583.35     38.66 o 
  10   3   2     5505.29     5410.00    247.52 o 
  11   3   2      419.31      440.07     28.23 o 
  12   3   2      782.43      781.84     36.15 o 
  13   3   2      692.50      728.05     37.37 o 
  14   3   2      595.97      552.70     46.80 o 
  15   3   2       96.84      120.91     34.58 o 
  16   3   2        0.17      -27.54     31.04 o 
  17   3   2        6.17        8.14     34.37 o 
  18   3   2       16.26       36.08     38.36 o 
 -18   4   2      400.91      438.75     54.01 o 
 -17   4   2        6.39      -26.06     32.53 o 
 -16   4   2        4.14        3.18     32.46 o 
 -15   4   2      583.10      629.22     53.80 o 
 -14   4   2      258.50      283.52     39.50 o 
 -13   4   2     1484.53     1362.36    130.86 o 
 -12   4   2      345.35      293.71     35.39 o 
 -11   4   2     3273.09     3435.24    113.73 o 
 -10   4   2       56.84       62.39     15.80 o 
  -9   4   2     3554.91     3151.65    155.10 o 
  -8   4   2     4160.49     4255.82    256.21 o 
  -7   4   2     2324.24     2335.57    107.14 o 
  -6   4   2      989.92      975.23     49.38 o 
  -5   4   2      641.93      452.90     31.43 o 
  -4   4   2    18745.27    18351.88    781.14 o 
  -3   4   2     3225.39     2742.53     87.36 o 
  -2   4   2      786.79      862.94     22.21 o 
  -1   4   2       95.62       86.95      6.33 o 
   0   4   2     1472.35     1367.38     55.89 o 
   1   4   2    30671.97    31310.36   1625.98 o 
   2   4   2     4560.48     4906.92    195.09 o 
   3   4   2      114.48      141.46      8.47 o 
   4   4   2     1314.64     1391.45     33.36 o 
   5   4   2    24249.82    23586.19    829.23 o 
   6   4   2      138.38      142.82     11.09 o 
   7   4   2      223.49      210.94     11.80 o 
   8   4   2      692.58      712.82     19.68 o 
   9   4   2     3838.47     3776.26     74.02 o 
  10   4   2     2844.54     2659.73     52.18 o 
  11   4   2        3.54       14.79     17.14 o 
  12   4   2      199.76      196.60     32.83 o 
  13   4   2      381.05      444.64     77.97 o 
  14   4   2      210.98      210.50     37.88 o 
  15   4   2      565.78      563.63     50.18 o 
  16   4   2      282.56      354.97     47.39 o 
  17   4   2       57.80       96.78     39.51 o 
  18   4   2        0.70       14.80     37.80 o 
 -18   5   2        4.13       23.10     40.82 o 
 -17   5   2       20.22        9.79     37.80 o 
 -16   5   2       12.52       10.36     35.84 o 
 -15   5   2      503.92      494.29     49.62 o 
 -14   5   2     1083.92     1082.81     59.20 o 
 -13   5   2      230.83      276.19     38.23 o 
 -12   5   2      382.11      340.13     38.62 o 
 -11   5   2      809.36      807.82     48.81 o 
 -10   5   2     2445.15     2300.18    153.96 o 
  -9   5   2     5244.37     4819.83     88.98 o 
  -8   5   2     2365.14     2189.12     83.22 o 
  -7   5   2     1671.87     1473.64     69.07 o 
  -6   5   2      766.80      657.07     36.55 o 
  -5   5   2    15136.38    14340.00    512.22 o 
  -4   5   2      573.27      522.99     14.10 o 
  -3   5   2     2092.63     2056.33     42.24 o 
  -2   5   2      452.04      424.49     11.55 o 
  -1   5   2    12429.57    12770.18    436.86 o 
   0   5   2     3632.63     3922.13    121.20 o 
   1   5   2     2124.77     2066.29     71.44 o 
   2   5   2     3501.87     3441.79    127.69 o 
   3   5   2     7673.59     7729.55    303.04 o 
   4   5   2     3099.17     3347.78    133.40 o 
   5   5   2      139.33      126.91     10.25 o 
   6   5   2     6827.05     7049.74    241.66 o 
   7   5   2     5011.35     5194.23    197.15 o 
   8   5   2       45.88       56.87     12.30 o 
   9   5   2      384.86      370.88     26.34 o 
  10   5   2     1604.42     1604.92     59.35 o 
  11   5   2     1969.01     2079.79    106.03 o 
  12   5   2       34.22       45.74     29.32 o 
  13   5   2      120.11       99.86     33.94 o 
  14   5   2        7.53       21.52     31.60 o 
  15   5   2      974.73     1087.23     64.79 o 
  16   5   2       81.87      117.45     39.72 o 
  17   5   2       34.38        8.72     37.37 o 
 -17   6   2       15.05        9.05     36.75 o 
 -16   6   2       25.46       19.68     36.34 o 
 -15   6   2      184.42      195.22     48.92 o 
 -14   6   2      276.11      327.20     43.99 o 
 -13   6   2      477.53      477.98     76.23 o 
 -12   6   2       48.89       19.71     29.30 o 
 -11   6   2     1351.84     1389.99     60.75 o 
 -10   6   2      684.55      655.02     45.62 o 
  -9   6   2       13.59        6.53     18.98 o 
  -8   6   2      795.64      752.35     30.20 o 
  -7   6   2      607.28      575.35     26.95 o 
  -6   6   2     1861.13     1996.26     57.53 o 
  -5   6   2      138.45      118.13     29.01 o 
  -4   6   2     3553.41     3518.07    103.11 o 
  -3   6   2     1739.51     1468.06     43.70 o 
  -2   6   2     5286.56     5269.37    159.59 o 
  -1   6   2      293.92      269.35     11.20 o 
   0   6   2     1683.80     1752.62     51.23 o 
   1   6   2     3971.85     4058.07    178.05 o 
   2   6   2    10757.39    11818.01    490.19 o 
   3   6   2     2055.05     1962.78     76.39 o 
   4   6   2     4203.03     4457.73    127.89 o 
   5   6   2     1254.66     1194.62     35.28 o 
   6   6   2     1087.67     1081.93     33.48 o 
   7   6   2      522.97      467.70     34.62 o 
   8   6   2     3060.98     2823.17     70.22 o 
   9   6   2      982.01      893.35     48.56 o 
  10   6   2      232.87      252.49     33.88 o 
  11   6   2      320.36      312.77     36.69 o 
  12   6   2      485.30      515.80     46.87 o 
  13   6   2      140.25      115.02     35.93 o 
  14   6   2        2.92      -12.42     31.25 o 
  15   6   2       96.03       93.99     39.60 o 
  16   6   2      219.42      257.00     46.76 o 
  17   6   2        1.50       -4.80     39.57 o 
 -16   7   2      613.99      658.09     60.32 o 
 -15   7   2       13.97       -0.65     35.26 o 
 -14   7   2       23.22       -8.21     33.15 o 
 -13   7   2      337.28      350.47     44.40 o 
 -12   7   2     1854.98     1839.68     72.44 o 
 -11   7   2       27.58       22.28     27.92 o 
 -10   7   2       12.12        8.30     22.37 o 
  -9   7   2      609.96      598.70     31.42 o 
  -8   7   2     2340.81     2265.87     55.78 o 
  -7   7   2      382.15      356.59     23.50 o 
  -6   7   2      224.16      224.99     21.88 o 
  -5   7   2      605.88      596.57     24.45 o 
  -4   7   2     3806.72     3751.34     74.48 o 
  -3   7   2     1653.60     1616.38     48.29 o 
  -2   7   2     1292.00     1191.45     36.17 o 
  -1   7   2     1339.28     1419.82     39.45 o 
   0   7   2    12885.89    13159.48    419.27 o 
   1   7   2     4438.74     4594.43    152.22 o 
   2   7   2     5531.61     5667.60    226.81 o 
   3   7   2      177.41      158.27     11.20 o 
   4   7   2     5109.09     4643.03    185.66 o 
   5   7   2     1025.82      938.55     46.22 o 
   6   7   2     1544.84     1503.34     82.88 o 
   7   7   2       25.36       19.41     17.46 o 
   8   7   2      456.49      402.50     42.79 o 
   9   7   2       82.14       81.61     27.17 o 
  10   7   2       93.14       82.22     29.44 o 
  11   7   2      133.42       96.30     31.93 o 
  12   7   2      777.98      756.24     56.26 o 
  13   7   2      670.22      639.98     55.24 o 
  14   7   2      787.36      768.66     60.58 o 
  15   7   2        3.94       30.40     38.11 o 
  16   7   2      165.84      204.34     47.72 o 
 -16   8   2       35.12       77.20     44.33 o 
 -15   8   2        5.79       53.78     41.52 o 
 -14   8   2       67.47       64.93     38.10 o 
 -13   8   2       39.05       11.81     33.44 o 
 -12   8   2      546.92      503.97     48.56 o 
 -11   8   2      420.98      460.47     39.38 o 
 -10   8   2     2383.07     2399.30     75.83 o 
  -9   8   2       62.64       71.35     21.02 o 
  -8   8   2      255.20      283.70     24.54 o 
  -7   8   2     3031.45     2832.29    139.06 o 
  -6   8   2     4817.66     4832.02     71.69 o 
  -5   8   2        0.31       18.08     13.85 o 
  -4   8   2       68.89       81.34     15.69 o 
  -3   8   2     3124.86     3154.18     56.83 o 
  -2   8   2      744.52      740.27     24.51 o 
  -1   8   2       68.82       75.14     11.40 o 
   0   8   2      934.65      931.27     25.18 o 
   1   8   2      536.55      507.18     16.59 o 
   2   8   2      143.88      156.14     13.42 o 
   3   8   2      192.41      222.04     20.32 o 
   4   8   2     5719.69     5637.08    550.35 o 
   5   8   2      157.73      170.19     27.24 o 
   6   8   2      151.79      131.21     20.74 o 
   7   8   2      747.87      784.43     37.85 o 
   8   8   2     2512.13     2399.14     92.10 o 
   9   8   2      943.38      963.63    110.25 o 
  10   8   2      135.23      134.26     33.27 o 
  11   8   2      436.79      432.78     46.44 o 
  12   8   2       32.18       50.34     33.88 o 
  13   8   2      461.07      443.98     51.30 o 
  14   8   2       40.54       33.31     37.56 o 
  15   8   2       45.88       54.78     39.52 o 
  16   8   2       16.91       21.88     41.22 o 
 -15   9   2      183.10      174.62     47.16 o 
 -14   9   2       16.57       33.95     38.24 o 
 -13   9   2      200.64      198.27     43.48 o 
 -12   9   2        1.71       11.63     32.64 o 
 -11   9   2      948.14      930.72     50.05 o 
 -10   9   2        9.85       -4.39     21.80 o 
  -9   9   2      348.43      409.88     30.34 o 
  -8   9   2      128.29      152.19     21.81 o 
  -7   9   2     1092.35     1100.59     36.99 o 
  -6   9   2     1885.60     1811.51     50.32 o 
  -5   9   2     1259.31     1297.56     38.92 o 
  -4   9   2        0.01       14.50     15.02 o 
  -3   9   2      363.70      403.22     24.26 o 
  -2   9   2     4872.91     4879.60    169.03 o 
  -1   9   2     3540.15     3616.85    139.34 o 
   0   9   2      253.25      248.65     19.14 o 
   1   9   2      198.91      194.11     18.11 o 
   2   9   2      709.90      728.43     27.18 o 
   3   9   2     6044.40     6239.55    338.72 o 
   4   9   2      316.41      284.95     28.30 o 
   5   9   2       69.42       67.66     20.55 o 
   6   9   2      272.29      283.17     27.60 o 
   7   9   2     4245.01     4138.89    206.24 o 
   8   9   2      587.55      724.53     40.17 o 
   9   9   2       77.70       87.28     25.71 o 
  10   9   2      525.71      562.97     49.34 o 
  11   9   2      578.66      562.99     50.03 o 
  12   9   2     1265.86     1323.57     69.98 o 
  13   9   2       47.66       33.95     36.85 o 
  14   9   2      154.65      156.65     44.34 o 
  15   9   2       20.65       19.60     41.88 o 
 -14  10   2       64.16       86.11     41.88 o 
 -13  10   2       25.04        9.86     37.57 o 
 -12  10   2      163.40      178.81     37.97 o 
 -11  10   2      190.41      167.24     29.28 o 
 -10  10   2      365.15      399.05     28.79 o 
  -9  10   2      160.50      185.73     23.02 o 
  -8  10   2       23.66       29.21     19.99 o 
  -7  10   2     1478.96     1387.60     65.23 o 
  -6  10   2      303.66      347.23     25.88 o 
  -5  10   2      472.87      464.99     28.19 o 
  -4  10   2       16.50       21.02     17.02 o 
  -3  10   2     3543.83     3641.80    104.30 o 
  -2  10   2        5.20        0.63     18.99 o 
  -1  10   2      170.60      182.20     24.17 o 
   0  10   2      484.68      464.35     25.76 o 
   1  10   2     2633.22     2409.96     54.95 o 
   2  10   2       66.90       61.80     20.15 o 
   3  10   2       16.85        9.99     18.97 o 
   4  10   2     1018.45     1028.28     38.63 o 
   5  10   2     1040.77      974.49     57.03 o 
   6  10   2        3.47      -16.00     19.94 o 
   7  10   2       11.28       42.77     23.23 o 
   8  10   2      529.25      589.78     40.07 o 
   9  10   2      663.75      630.79     41.85 o 
  10  10   2       98.78       76.08     35.26 o 
  11  10   2      184.82      170.71     40.47 o 
  12  10   2      180.11      192.32     43.19 o 
  13  10   2      327.88      292.17     49.16 o 
  14  10   2        0.54      -27.25     38.00 o 
 -13  11   2      104.86      114.58     44.69 o 
 -12  11   2       39.11       33.52     26.17 o 
 -11  11   2        6.79        6.48     22.05 o 
 -10  11   2       76.65       57.06     21.95 o 
  -9  11   2      478.32      508.59     31.68 o 
  -8  11   2      545.65      620.73     36.29 o 
  -7  11   2        8.53       16.58     21.19 o 
  -6  11   2       38.42       31.60     20.27 o 
  -5  11   2      696.82      711.97     35.48 o 
  -4  11   2     1668.70     1602.43     51.57 o 
  -3  11   2      241.41      275.30     34.38 o 
  -2  11   2       50.33       49.93     22.99 o 
  -1  11   2      408.78      440.06     32.81 o 
   0  11   2     1523.19     1565.74     63.16 o 
   1  11   2     1139.35     1104.57     56.01 o 
   2  11   2      693.12      632.70     36.43 o 
   3  11   2       23.15       18.14     20.35 o 
   4  11   2      587.36      561.74     37.61 o 
   5  11   2      794.04      789.33     42.04 o 
   6  11   2     1131.76     1124.22     72.93 o 
   7  11   2       15.30        9.54     24.39 o 
   8  11   2      187.91      185.76     30.92 o 
   9  11   2      121.76      176.85     32.67 o 
  10  11   2      453.45      472.42     60.66 o 
  11  11   2       79.27       98.56     39.74 o 
  12  11   2        0.71        9.77     38.79 o 
  13  11   2       40.89       53.99     40.80 o 
 -11  12   2        8.42       14.98     22.71 o 
 -10  12   2       14.21        5.03     21.78 o 
  -9  12   2      243.33      232.68     29.86 o 
  -8  12   2       93.17       93.74     25.76 o 
  -7  12   2      208.80      212.13     32.08 o 
  -6  12   2      292.15      308.10     34.00 o 
  -5  12   2      112.76      149.92     28.94 o 
  -4  12   2      102.01       84.31     25.87 o 
  -3  12   2      410.88      405.93     35.06 o 
  -2  12   2     3569.43     3368.49     91.29 o 
  -1  12   2     1378.78     1307.72     62.98 o 
   0  12   2     1706.31     1557.07     67.40 o 
   1  12   2       49.11       66.23     32.61 o 
   2  12   2     1170.39     1059.81     59.11 o 
   3  12   2       98.55      129.95     26.00 o 
   4  12   2      156.46      139.48     28.38 o 
   5  12   2      112.34       81.05     26.98 o 
   6  12   2      281.20      268.46     32.72 o 
   7  12   2        7.46       25.23     25.47 o 
   8  12   2      134.97      103.27     56.62 o 
   9  12   2        0.44       -2.64     26.88 o 
  10  12   2      104.24       82.29     32.14 o 
  11  12   2       52.03       81.86     40.31 o 
 -10  13   2      339.68      370.41     37.20 o 
  -9  13   2      165.45      172.94     35.18 o 
  -8  13   2      321.05      326.50     39.27 o 
  -7  13   2        2.18       -1.84     26.71 o 
  -6  13   2      124.82      127.83     31.21 o 
  -5  13   2      423.95      486.00     40.68 o 
  -4  13   2       39.96       33.40     26.88 o 
  -3  13   2        6.10       12.44     32.65 o 
  -2  13   2       36.99       50.78     35.23 o 
  -1  13   2      119.75      130.17     36.49 o 
   0  13   2      182.95      201.26     40.21 o 
   1  13   2      106.92      128.46     37.37 o 
   2  13   2      168.39      171.28     38.68 o 
   3  13   2      127.69      116.37     36.31 o 
   4  13   2       68.75       94.56     28.18 o 
   5  13   2        5.57       19.89     25.33 o 
   6  13   2      445.09      461.39     49.77 o 
   7  13   2      223.08      204.85     37.29 o 
   8  13   2       14.50       -1.52     28.58 o 
   9  13   2       96.57       68.07     31.68 o 
  -7  14   2      295.24      281.31     37.82 o 
  -6  14   2        4.33        4.23     27.41 o 
  -5  14   2       48.06       52.07     37.50 o 
  -4  14   2      175.86      156.42     40.91 o 
  -3  14   2      210.65      226.09     45.12 o 
  -2  14   2       14.60       -1.42     34.88 o 
  -1  14   2       12.72       -4.51     33.00 o 
   0  14   2       56.39       49.93     35.00 o 
   1  14   2      560.53      606.95     56.93 o 
   2  14   2       74.97       97.64     38.90 o 
   3  14   2        3.09        6.41     32.81 o 
   4  14   2       49.14       57.13     36.86 o 
   5  14   2      742.01      692.47     60.24 o 
   6  14   2        1.11        2.24     27.62 o 
   7  14   2        7.89        7.92     29.43 o 
  -3  15   2        1.72      -11.38     38.61 o 
  -2  15   2      193.63      209.43     45.59 o 
  -1  15   2      204.63      259.90     48.29 o 
   0  15   2       31.42       25.68     38.42 o 
   1  15   2        9.66      -20.36     35.03 o 
   2  15   2      292.10      256.93     47.73 o 
   3  15   2      212.93      230.29     47.30 o 
 -18   1   3       34.39       10.43     45.69 o 
 -17   1   3       16.79       52.15     44.20 o 
 -16   1   3        2.52       -2.39     25.24 o 
 -15   1   3        0.86        4.48     21.71 o 
 -14   1   3      152.58      157.53     25.07 o 
 -13   1   3        4.22        3.75     17.97 o 
 -12   1   3     3001.61     3058.40    196.56 o 
 -11   1   3       55.01       26.05     14.61 o 
 -10   1   3      477.53      523.91     49.10 o 
  -9   1   3     2742.06     2829.38    220.35 o 
  -8   1   3     6210.34     6486.53    461.07 o 
  -7   1   3      775.01      790.22     43.23 o 
  -6   1   3      300.14      315.93     15.82 o 
  -5   1   3    12180.41    12545.08    893.25 o 
  -4   1   3     1848.83     1567.34    141.36 o 
  -3   1   3     2088.66     2104.86    124.51 o 
  -2   1   3      300.73      250.06     19.57 o 
  -1   1   3     7137.87     6679.75    295.77 o 
   0   1   3       89.35       76.62      7.25 o 
   1   1   3     1155.25      985.17     75.77 o 
   2   1   3     8135.05     8575.24    336.66 o 
   3   1   3     2891.38     2902.67     87.31 o 
   4   1   3     6423.32     6241.03    252.97 o 
   5   1   3      446.02      500.62     21.36 o 
   6   1   3     6080.81     5749.07    232.11 o 
   7   1   3     4019.76     4009.85    132.83 o 
   8   1   3     4281.82     4288.88     49.85 o 
   9   1   3      815.92      850.64     27.27 o 
  10   1   3     1625.24     1561.25     35.80 o 
  11   1   3     2698.05     2668.39     46.51 o 
  12   1   3        5.48       28.84     16.29 o 
  13   1   3      132.20      130.97     20.66 o 
  14   1   3        8.25       11.61     20.92 o 
  15   1   3      335.90      389.22     34.91 o 
  16   1   3        0.58      -23.01     27.74 o 
  17   1   3        9.86       31.23     32.48 o 
  18   1   3       25.76       38.62     34.93 o 
 -18   2   3       60.41       70.03     49.66 o 
 -17   2   3        0.04       23.84     46.19 o 
 -16   2   3      356.39      346.73     68.29 o 
 -15   2   3      421.05      485.50     84.18 o 
 -14   2   3        1.58       -5.00     20.24 o 
 -13   2   3     1008.99      895.36     98.93 o 
 -12   2   3     1041.59      943.67     45.43 o 
 -11   2   3      903.97      950.02     50.11 o 
 -10   2   3      300.62      299.01     26.95 o 
  -9   2   3     1029.42      934.00     72.54 o 
  -8   2   3      267.98      273.94     20.72 o 
  -7   2   3        3.83       14.77      9.41 o 
  -6   2   3      185.37      192.57     12.75 o 
  -5   2   3     1909.81     2117.22    136.77 o 
  -4   2   3     7471.59     7853.64    395.45 o 
  -3   2   3       14.44       34.16     10.70 o 
  -2   2   3     8786.78     8942.27    277.47 o 
  -1   2   3    12989.99    13884.64    573.27 o 
   0   2   3     6623.17     6968.76    306.72 o 
   1   2   3     3957.64     3603.41    130.65 o 
   2   2   3     3998.52     3794.87    154.73 o 
   3   2   3        0.16       17.00      6.78 o 
   4   2   3      160.72      215.70     12.53 o 
   5   2   3     3122.17     2754.05    137.20 o 
   6   2   3      739.18      775.13     36.84 o 
   7   2   3     3563.62     3554.06     90.32 o 
   8   2   3        7.63       15.17     12.61 o 
   9   2   3       36.26       29.60     12.12 o 
  10   2   3     1405.34     1260.80     33.05 o 
  11   2   3       13.73       18.02     14.68 o 
  12   2   3      306.04      298.73     27.73 o 
  13   2   3      162.53      166.91     24.94 o 
  14   2   3       93.06       80.63     24.94 o 
  15   2   3      109.80      124.15     27.74 o 
  16   2   3       91.09      109.30     29.13 o 
  17   2   3      118.07      102.31     52.64 o 
  18   2   3       36.99       28.80     49.66 o 
 -18   3   3        0.01       16.89     47.68 o 
 -17   3   3       72.16       69.23     36.86 o 
 -16   3   3      205.34      230.08     41.72 o 
 -15   3   3      217.24      227.92     39.98 o 
 -14   3   3       75.34       55.16     30.05 o 
 -13   3   3       32.87       36.94     26.93 o 
 -12   3   3      544.20      509.33     31.52 o 
 -11   3   3     2941.59     2566.12    366.02 o 
 -10   3   3      360.72      313.16     23.66 o 
  -9   3   3      214.65      250.36     16.74 o 
  -8   3   3       91.51      102.73     12.50 o 
  -7   3   3      229.41      260.46     17.06 o 
  -6   3   3     2387.95     2248.36    137.56 o 
  -5   3   3     2593.62     2892.65    126.91 o 
  -4   3   3     7724.38     8362.91    311.35 o 
  -3   3   3     1785.64     2202.48     68.30 o 
  -2   3   3     7829.89     8651.45    239.28 o 
  -1   3   3     3421.34     3018.42    120.52 o 
   0   3   3     6479.22     6150.18    241.80 o 
   1   3   3     1984.27     2082.18     92.65 o 
   2   3   3     1016.80     1281.33     59.70 o 
   3   3   3    18887.28    20494.01    725.36 o 
   4   3   3     8020.19     8592.29    299.78 o 
   5   3   3        3.57       24.12     10.22 o 
   6   3   3      277.69      230.60     14.22 o 
   7   3   3     4335.27     4526.07    112.33 o 
   8   3   3      436.06      445.23     21.34 o 
   9   3   3      654.73      669.94     25.16 o 
  10   3   3     2528.70     2355.23    155.41 o 
  11   3   3       10.70        9.86     16.43 o 
  12   3   3      241.27      236.25     26.23 o 
  13   3   3       43.99       44.18     21.94 o 
  14   3   3      312.22      345.64     31.79 o 
  15   3   3       69.45       64.80     35.23 o 
  16   3   3       25.99       36.53     34.39 o 
  17   3   3      116.65      116.81     46.68 o 
  18   3   3       25.38       19.85     36.50 o 
 -18   4   3        3.70       -4.52     46.44 o 
 -17   4   3        0.54       20.54     35.39 o 
 -16   4   3        3.10        1.81     32.57 o 
 -15   4   3        1.88       -3.57     32.43 o 
 -14   4   3      163.51      119.96     59.35 o 
 -13   4   3       59.35       71.88     31.59 o 
 -12   4   3        0.77       10.77     25.77 o 
 -11   4   3     1264.63     1282.80     56.32 o 
 -10   4   3     1424.56     1177.03     73.01 o 
  -9   4   3        2.80       12.91     12.59 o 
  -8   4   3      520.23      480.94     20.11 o 
  -7   4   3     1357.12     1257.95     72.66 o 
  -6   4   3     3014.84     3373.11    151.11 o 
  -5   4   3       59.41       80.48      7.95 o 
  -4   4   3     2553.93     2963.12     66.37 o 
  -3   4   3      315.62      258.78     10.70 o 
  -2   4   3     2134.54     2080.45     57.74 o 
  -1   4   3       89.67      102.44     11.81 o 
   0   4   3     1064.91     1093.83     53.96 o 
   1   4   3     1705.83     1714.21     68.57 o 
   2   4   3     3020.58     3611.67    157.84 o 
   3   4   3     1973.96     2177.35     99.37 o 
   4   4   3     5818.37     6219.13    164.44 o 
   5   4   3      272.01      203.41     13.58 o 
   6   4   3      142.85      119.85     12.43 o 
   7   4   3      426.10      419.94     19.78 o 
   8   4   3     3590.33     3590.65    101.86 o 
   9   4   3       83.10       77.46     16.80 o 
  10   4   3        9.01        3.97     15.67 o 
  11   4   3        7.98       -3.42     17.37 o 
  12   4   3      129.81      106.27     29.60 o 
  13   4   3      288.59      326.61     40.15 o 
  14   4   3      117.81      167.27     38.46 o 
  15   4   3      100.30      110.52     38.60 o 
  16   4   3        2.43      -23.51     66.55 o 
  17   4   3       28.62       13.96     38.25 o 
 -17   5   3       11.88       22.70     38.89 o 
 -16   5   3       83.75       79.00     39.83 o 
 -15   5   3       15.51        6.12     31.94 o 
 -14   5   3      391.16      394.10     45.96 o 
 -13   5   3      157.54      158.20     35.63 o 
 -12   5   3        1.57        6.10     27.64 o 
 -11   5   3      557.53      594.26     46.15 o 
 -10   5   3       24.16       -4.79     23.19 o 
  -9   5   3      245.29      209.47     30.01 o 
  -8   5   3       31.40       59.16     16.77 o 
  -7   5   3      196.49      182.32     13.18 o 
  -6   5   3      320.90      290.85     12.84 o 
  -5   5   3      320.93      344.07     17.09 o 
  -4   5   3     2679.09     2550.73     78.92 o 
  -3   5   3      357.31      332.42     12.19 o 
  -2   5   3      486.68      500.14     20.62 o 
  -1   5   3     2440.91     2395.21     83.47 o 
   0   5   3     4902.79     4954.57    244.01 o 
   1   5   3      937.52      886.23     45.76 o 
   2   5   3        6.54       28.69     15.01 o 
   3   5   3     1856.36     1703.59     60.35 o 
   4   5   3      443.88      379.80     18.24 o 
   5   5   3        4.81       10.66      8.06 o 
   6   5   3      241.60      214.80     14.46 o 
   7   5   3      133.92      107.48     13.17 o 
   8   5   3        9.92        5.53     14.68 o 
   9   5   3      252.13      253.29     22.03 o 
  10   5   3     1664.72     1642.50     61.63 o 
  11   5   3       15.27       22.06     26.52 o 
  12   5   3      100.16       71.41     29.77 o 
  13   5   3        0.15      -25.25     28.79 o 
  14   5   3      212.09      254.90     39.93 o 
  15   5   3       11.61       19.62     34.42 o 
  16   5   3        1.36       -2.11     46.68 o 
  17   5   3        0.67        7.84     38.42 o 
 -17   6   3        0.13       10.03     38.10 o 
 -16   6   3      101.13      150.45     42.69 o 
 -15   6   3       69.00       60.27     38.15 o 
 -14   6   3        1.89        0.22     34.37 o 
 -13   6   3       53.14       80.69     34.56 o 
 -12   6   3      196.33      198.89     35.98 o 
 -11   6   3      600.02      585.86     54.63 o 
 -10   6   3      935.69      977.67     53.70 o 
  -9   6   3      544.94      579.07     47.18 o 
  -8   6   3        0.89        9.37     15.97 o 
  -7   6   3     2576.91     2500.75     46.54 o 
  -6   6   3      890.68      822.06     26.58 o 
  -5   6   3     1035.48     1049.67     43.53 o 
  -4   6   3      262.13      291.73     12.38 o 
  -3   6   3     3356.85     3353.48    111.01 o 
  -2   6   3       15.95       21.51      7.26 o 
  -1   6   3     5062.10     5490.89    201.52 o 
   0   6   3       95.49      103.98      9.39 o 
   1   6   3     3149.30     3031.88    129.72 o 
   2   6   3      371.39      377.27     15.99 o 
   3   6   3        6.68        3.20      8.24 o 
   4   6   3     6455.61     6466.07    174.73 o 
   5   6   3     1654.81     1458.88     36.58 o 
   6   6   3      616.30      611.55     30.16 o 
   7   6   3      682.24      604.43     39.51 o 
   8   6   3     4562.43     4331.87    231.68 o 
   9   6   3     3306.47     3071.47     90.39 o 
  10   6   3       55.12       66.26     28.34 o 
  11   6   3      212.08      164.09     34.28 o 
  12   6   3      238.17      236.50     38.16 o 
  13   6   3     1158.24     1075.25    113.48 o 
  14   6   3       54.23       28.88     36.13 o 
  15   6   3       13.10       37.48     38.32 o 
  16   6   3        4.55       26.49     39.70 o 
 -16   7   3       38.62       30.61     38.54 o 
 -15   7   3       27.75       15.95     37.18 o 
 -14   7   3      227.56      214.29     43.64 o 
 -13   7   3        0.69        4.11     34.58 o 
 -12   7   3      227.73      168.36     39.01 o 
 -11   7   3       72.10       72.07     32.03 o 
 -10   7   3      162.71      156.94     32.38 o 
  -9   7   3      184.56      178.59     22.98 o 
  -8   7   3      164.93      135.57     21.00 o 
  -7   7   3      351.88      327.55     20.07 o 
  -6   7   3      745.73      754.13     27.99 o 
  -5   7   3      100.95      143.57     16.64 o 
  -4   7   3       25.56       40.22     13.73 o 
  -3   7   3     1154.42     1164.39     42.55 o 
  -2   7   3     1298.44     1213.15     45.55 o 
  -1   7   3       20.05       19.42      8.07 o 
   0   7   3       52.14       57.38      9.28 o 
   1   7   3       42.46       39.57      8.83 o 
   2   7   3      286.05      331.80     15.90 o 
   3   7   3      188.70      180.75     12.97 o 
   4   7   3        3.37        5.35      9.34 o 
   5   7   3      499.28      475.14     28.38 o 
   6   7   3      651.62      617.76     32.57 o 
   7   7   3       23.93        6.23     18.19 o 
   8   7   3      317.51      278.10     33.17 o 
   9   7   3       20.41       23.62     26.82 o 
  10   7   3        0.09      -13.33     26.09 o 
  11   7   3      122.64      146.82     35.07 o 
  12   7   3      242.06      265.64     41.47 o 
  13   7   3        8.21        7.78     34.78 o 
  14   7   3       88.04       94.98     40.18 o 
  15   7   3       11.64        7.43     38.04 o 
  16   7   3        4.69       -1.30     38.75 o 
 -15   8   3       60.01       59.48     40.93 o 
 -14   8   3       95.21       90.14     40.18 o 
 -13   8   3      309.25      278.10     44.60 o 
 -12   8   3       89.33       95.33     36.67 o 
 -11   8   3        9.75      -30.14     29.25 o 
 -10   8   3      205.02      209.14     26.31 o 
  -9   8   3       15.12       14.68     16.34 o 
  -8   8   3      659.34      569.21     31.49 o 
  -7   8   3       61.13       82.05     16.25 o 
  -6   8   3      275.72      309.84     22.63 o 
  -5   8   3       27.99       16.53     14.72 o 
  -4   8   3     1364.17     1279.92     49.96 o 
  -3   8   3     1279.98     1237.73     37.59 o 
  -2   8   3      716.00      660.52     22.16 o 
  -1   8   3       18.37       24.27     10.99 o 
   0   8   3      719.07      715.87     33.98 o 
   1   8   3     2516.64     2457.18     89.22 o 
   2   8   3     2696.89     2669.07    109.42 o 
   3   8   3      157.46      117.44     16.63 o 
   4   8   3      567.37      539.13     31.07 o 
   5   8   3     1142.50     1109.35     40.18 o 
   6   8   3     1272.10     1158.69     42.43 o 
   7   8   3      261.60      221.91     26.36 o 
   8   8   3      222.46      255.32     49.66 o 
   9   8   3      335.55      346.81     38.98 o 
  10   8   3       85.93       74.38     31.78 o 
  11   8   3      653.88      614.07     62.08 o 
  12   8   3      135.10      162.48     39.92 o 
  13   8   3       30.36        2.04     35.68 o 
  14   8   3        4.02       -0.77     35.80 o 
  15   8   3      140.64      177.62     45.43 o 
 -15   9   3        2.05      -21.39     38.07 o 
 -14   9   3       23.42        4.07     38.20 o 
 -13   9   3        1.50        0.78     35.78 o 
 -12   9   3       27.78       -7.56     34.52 o 
 -11   9   3      171.77      197.47     35.77 o 
 -10   9   3      167.42      164.78     22.65 o 
  -9   9   3       20.53        5.85     16.95 o 
  -8   9   3      194.46      191.35     21.46 o 
  -7   9   3      496.74      480.64     28.72 o 
  -6   9   3       65.35       45.44     18.07 o 
  -5   9   3       31.51       13.32     17.00 o 
  -4   9   3       26.13       49.79     16.80 o 
  -3   9   3       48.12       35.90     16.06 o 
  -2   9   3       86.16      106.58     17.16 o 
  -1   9   3      677.14      614.31     23.27 o 
   0   9   3     1243.53     1207.60     45.22 o 
   1   9   3      351.12      355.37     22.36 o 
   2   9   3        1.64       -0.49     13.63 o 
   3   9   3      218.70      198.91     22.69 o 
   4   9   3      132.34      144.50     22.48 o 
   5   9   3       86.41      108.80     21.92 o 
   6   9   3       37.41       43.99     21.28 o 
   7   9   3       93.98      104.83     25.04 o 
   8   9   3       25.25       12.40     23.46 o 
   9   9   3       77.29      114.53     33.63 o 
  10   9   3      222.34      213.23     39.68 o 
  11   9   3       41.90       40.13     34.41 o 
  12   9   3       28.10       18.39     35.34 o 
  13   9   3      181.87      157.34     44.42 o 
  14   9   3       31.55       18.07     37.75 o 
 -14  10   3        0.40      -20.43     39.12 o 
 -13  10   3      192.52      146.72     44.18 o 
 -12  10   3       75.08       92.34     29.75 o 
 -11  10   3      171.39      177.55     27.79 o 
 -10  10   3        5.57        9.38     19.74 o 
  -9  10   3      198.38      185.42     24.13 o 
  -8  10   3       24.57        9.34     18.64 o 
  -7  10   3       35.25       35.23     20.19 o 
  -6  10   3        7.91       13.49     18.79 o 
  -5  10   3        0.34       -5.37     17.31 o 
  -4  10   3      692.30      668.56     31.93 o 
  -3  10   3      439.35      449.04     27.23 o 
  -2  10   3       57.98       61.55     21.54 o 
  -1  10   3       10.61        0.56     18.38 o 
   0  10   3       62.30       54.66     16.26 o 
   1  10   3     2893.76     2543.70     56.47 o 
   2  10   3      650.17      577.71     33.84 o 
   3  10   3       27.21       17.83     19.23 o 
   4  10   3       61.60       88.23     19.28 o 
   5  10   3      987.69      953.36     45.96 o 
   6  10   3        0.87       20.47     21.64 o 
   7  10   3       46.77       35.52     24.03 o 
   8  10   3      186.66      219.28     31.35 o 
   9  10   3       44.31       43.93     27.74 o 
  10  10   3      421.02      392.37     46.88 o 
  11  10   3       39.02       30.56     34.83 o 
  12  10   3       79.20      142.24     41.88 o 
  13  10   3       87.21      112.95     42.69 o 
 -12  11   3       68.35      101.31     28.99 o 
 -11  11   3        6.03      -11.56     23.34 o 
 -10  11   3       22.14       21.70     21.94 o 
  -9  11   3      743.99      771.77     38.74 o 
  -8  11   3      510.90      590.59     35.16 o 
  -7  11   3      113.94       91.31     23.72 o 
  -6  11   3       90.50      100.72     22.57 o 
  -5  11   3     1393.36     1403.62     42.90 o 
  -4  11   3       76.94       67.96     24.45 o 
  -3  11   3       12.33        4.91     21.76 o 
  -2  11   3        1.89      -17.88     20.50 o 
  -1  11   3       17.40        5.80     21.78 o 
   0  11   3       98.90       98.33     31.61 o 
   1  11   3        8.88       -7.26     25.77 o 
   2  11   3      170.54      172.96     26.03 o 
   3  11   3       66.20       45.25     22.75 o 
   4  11   3       56.44       57.53     23.20 o 
   5  11   3       29.64       35.70     23.13 o 
   6  11   3      956.85      864.30     58.21 o 
   7  11   3      208.11      222.70     31.95 o 
   8  11   3       92.44      124.67     30.78 o 
   9  11   3       38.52       35.92     28.55 o 
  10  11   3      316.15      293.47     46.87 o 
  11  11   3       17.15       48.85     39.41 o 
  12  11   3        6.86       -9.39     36.99 o 
 -11  12   3      127.97      121.76     29.96 o 
 -10  12   3      189.41      188.69     27.52 o 
  -9  12   3        0.77      -11.71     21.94 o 
  -8  12   3       13.58        3.41     23.41 o 
  -7  12   3      112.27      134.68     25.63 o 
  -6  12   3      231.48      245.11     32.69 o 
  -5  12   3       39.38       42.08     26.64 o 
  -4  12   3       14.12       14.83     25.20 o 
  -3  12   3       40.79       68.15     25.62 o 
  -2  12   3       27.99       40.28     30.88 o 
  -1  12   3        0.08       -0.31     29.05 o 
   0  12   3       21.35       14.85     30.55 o 
   1  12   3       29.77       28.36     30.30 o 
   2  12   3        8.77       -3.60     30.50 o 
   3  12   3      538.15      460.62     36.45 o 
   4  12   3      138.15      135.39     28.30 o 
   5  12   3      108.42       60.19     26.83 o 
   6  12   3       51.80       54.30     26.93 o 
   7  12   3      187.51      184.23     42.29 o 
   8  12   3      152.91      165.76     41.72 o 
   9  12   3       21.60      -22.30     28.65 o 
  10  12   3       61.44       31.70     38.80 o 
  11  12   3        2.98      -19.22     36.27 o 
  -9  13   3       69.29       63.57     27.99 o 
  -8  13   3       72.33       85.56     31.95 o 
  -7  13   3        0.35        3.85     28.10 o 
  -6  13   3       25.02       19.29     27.46 o 
  -5  13   3      162.87      186.73     32.85 o 
  -4  13   3      158.24      164.21     31.53 o 
  -3  13   3       44.77       24.68     32.47 o 
  -2  13   3      206.84      204.92     56.86 o 
  -1  13   3        9.68       -1.84     32.45 o 
   0  13   3       20.00       30.41     33.77 o 
   1  13   3       44.38       40.68     33.50 o 
   2  13   3       12.05       -8.35     30.55 o 
   3  13   3      242.68      255.10     42.71 o 
   4  13   3      285.92      252.48     44.19 o 
   5  13   3        8.45        7.26     25.67 o 
   6  13   3        6.41       25.78     26.58 o 
   7  13   3      153.01      125.34     31.81 o 
   8  13   3      326.45      290.34     49.58 o 
   9  13   3      121.24       94.72     32.80 o 
  -6  14   3       20.91       20.61     29.29 o 
  -5  14   3        0.15       -5.13     37.22 o 
  -4  14   3       51.30       40.11     37.81 o 
  -3  14   3       24.09       22.19     35.58 o 
  -2  14   3        0.05      -18.29     35.64 o 
  -1  14   3       29.70       13.64     34.91 o 
   0  14   3        0.93        1.74     34.13 o 
   1  14   3       18.84       -0.20     34.47 o 
   2  14   3       23.27       24.30     35.42 o 
   3  14   3       52.17       32.96     36.51 o 
   4  14   3       48.07       59.32     38.31 o 
   5  14   3        3.09       -9.15     33.37 o 
   6  14   3        0.24      -15.86     27.65 o 
  -1  15   3      101.90      152.42     45.35 o 
   0  15   3      146.71      123.28     44.03 o 
   1  15   3        3.63       20.52     37.83 o 
 -18   0   4      208.43      269.18     60.59 o 
 -17   0   4      122.44       98.83     45.69 o 
 -16   0   4      417.29      325.30     56.62 o 
 -15   0   4      660.57      614.84     69.03 o 
 -14   0   4      271.61      271.66     48.67 o 
 -13   0   4      263.27      282.45     48.17 o 
 -12   0   4       37.06       43.59     23.69 o 
 -11   0   4     2331.65     2198.81    324.55 o 
 -10   0   4       37.01       15.30     19.09 o 
  -9   0   4     2180.65     2159.37    247.08 o 
  -8   0   4      396.30      338.80     33.52 o 
  -7   0   4      102.39       80.31     17.52 o 
  -6   0   4      675.43      640.09    130.12 o 
  -5   0   4      438.14      679.50     83.93 o 
  -4   0   4     4516.63     4951.54    702.99 o 
  -3   0   4    32530.23    31849.30   3699.70 o 
  -2   0   4     8597.20     8597.41   1002.96 o 
  -1   0   4      562.18      468.13     31.78 o 
   0   0   4     7838.18     7544.91    108.76 o 
   1   0   4    29496.77    26748.49    594.72 o 
   2   0   4     3746.81     3818.82     57.58 o 
   3   0   4      874.01      844.51     30.73 o 
   4   0   4     9290.30     9342.58    535.37 o 
   5   0   4    14912.81    14556.24    873.09 o 
   6   0   4     4678.41     4681.68    324.80 o 
   7   0   4      600.98      667.38     37.99 o 
   8   0   4     1007.45      985.32     41.33 o 
   9   0   4     2101.76     2026.91     80.46 o 
  10   0   4     3415.13     3083.08    123.17 o 
  11   0   4     1893.31     1813.15     59.50 o 
  12   0   4       86.95       80.04     26.86 o 
  13   0   4      107.21      127.89     30.01 o 
  14   0   4      699.30      696.32     50.21 o 
  15   0   4      675.14      812.50     75.99 o 
  16   0   4       18.86        6.46     43.21 o 
  17   0   4       39.60      108.76     52.15 o 
  18   0   4      113.73      124.66     54.63 o 
 -18   1   4        6.18       16.39     42.71 o 
 -17   1   4       17.98      -13.91     42.21 o 
 -16   1   4       76.52       73.48     31.58 o 
 -15   1   4        6.81       11.78     22.46 o 
 -14   1   4       20.53       30.69     21.38 o 
 -13   1   4      374.66      390.20     30.23 o 
 -12   1   4     2147.47     2157.38    116.77 o 
 -11   1   4      161.81      161.23     21.22 o 
 -10   1   4      324.31      348.52     34.84 o 
  -9   1   4     5039.44     5312.28    396.91 o 
  -8   1   4     4461.89     4368.26    340.35 o 
  -7   1   4     3644.08     3674.11    278.70 o 
  -6   1   4     1389.06     1326.45    101.72 o 
  -5   1   4    10175.14    10848.15    558.36 o 
  -4   1   4     3444.50     3113.95    262.29 o 
  -3   1   4     6714.08     6476.76    452.04 o 
  -2   1   4      104.74       96.29      9.73 o 
  -1   1   4     4687.66     4727.88    196.63 o 
   0   1   4     5206.54     5289.22    130.62 o 
   1   1   4      855.17      724.11     20.21 o 
   2   1   4     1236.21     1149.36     23.83 o 
   3   1   4     3652.24     3765.18    130.75 o 
   4   1   4    10895.04    11054.32    319.78 o 
   5   1   4     1236.52     1287.28     32.47 o 
   6   1   4     1050.87     1170.55     49.46 o 
   7   1   4     4621.26     4708.45    166.59 o 
   8   1   4     4228.33     3987.20    142.86 o 
   9   1   4      649.70      654.58     30.87 o 
  10   1   4      383.28      397.52     24.36 o 
  11   1   4     2653.49     2650.61     49.19 o 
  12   1   4       62.62       45.69     18.04 o 
  13   1   4        3.95       12.85     18.74 o 
  14   1   4       21.72       29.44     23.32 o 
  15   1   4      532.11      574.41     40.36 o 
  16   1   4       13.67       -2.70     28.96 o 
  17   1   4        1.15       -2.52     31.55 o 
 -18   2   4       12.31       -1.99     43.70 o 
 -17   2   4       95.51      125.15     52.64 o 
 -16   2   4       52.80       26.72     33.27 o 
 -15   2   4       29.08       -8.63     30.96 o 
 -14   2   4      376.07      364.68     33.87 o 
 -13   2   4      823.98      749.77     38.15 o 
 -12   2   4       42.25       15.04     18.61 o 
 -11   2   4      186.98      176.43     19.06 o 
 -10   2   4     3869.24     3926.10    314.47 o 
  -9   2   4     3505.70     3562.31    323.72 o 
  -8   2   4     1007.85     1106.64     73.40 o 
  -7   2   4       26.18       23.57     10.67 o 
  -6   2   4     4936.72     4622.13    338.78 o 
  -5   2   4     4708.73     4913.44    257.29 o 
  -4   2   4     3759.01     3979.85    162.13 o 
  -3   2   4      126.37      116.09      7.37 o 
  -2   2   4     3805.61     3778.64    134.34 o 
  -1   2   4     5802.38     5550.28    232.02 o 
   0   2   4     7393.74     7608.96    337.56 o 
   1   2   4      769.53      809.81     35.59 o 
   2   2   4     3339.58     3130.41     96.01 o 
   3   2   4     8094.85     8014.21    260.21 o 
   4   2   4     7244.25     7156.13    268.81 o 
   5   2   4     1155.83     1117.40     61.07 o 
   6   2   4      951.94      891.08     28.03 o 
   7   2   4     4656.86     4776.92    153.62 o 
   8   2   4     3789.39     3745.50     87.49 o 
   9   2   4      665.78      561.36     28.60 o 
  10   2   4      104.85      118.50     17.21 o 
  11   2   4      977.60      967.40     38.92 o 
  12   2   4     1926.04     1861.52     51.75 o 
  13   2   4      289.35      219.06     27.76 o 
  14   2   4       35.80        3.60     22.97 o 
  15   2   4       79.20       77.69     27.62 o 
  16   2   4      232.59      267.73     33.76 o 
  17   2   4      124.42       92.37     52.64 o 
 -18   3   4       26.67        7.45     45.19 o 
 -17   3   4       45.91       65.24     37.47 o 
 -16   3   4      464.65      496.80     71.02 o 
 -15   3   4      799.40      859.79     96.10 o 
 -14   3   4       97.89       64.49     31.67 o 
 -13   3   4        0.77       -3.18     27.33 o 
 -12   3   4      385.38      354.06     29.02 o 
 -11   3   4     2792.11     2758.18    247.08 o 
 -10   3   4       49.27       59.99     17.22 o 
  -9   3   4        0.15       -8.33     11.55 o 
  -8   3   4     2551.75     2458.55    179.14 o 
  -7   3   4     1287.19     1233.00     79.43 o 
  -6   3   4     2590.35     2437.50    138.91 o 
  -5   3   4     1014.97     1101.33     57.44 o 
  -4   3   4    10120.96    10610.51    376.91 o 
  -3   3   4      112.00      103.36     12.67 o 
  -2   3   4     4287.97     4201.57    175.84 o 
  -1   3   4     1848.98     1658.12     73.05 o 
   0   3   4     7409.83     7005.11    263.42 o 
   1   3   4     4399.53     4558.18    175.57 o 
   2   3   4     1201.39      946.35     33.91 o 
   3   3   4     3136.02     3127.90    106.62 o 
   4   3   4     3389.75     3268.43     99.14 o 
   5   3   4     4462.85     4523.93    162.22 o 
   6   3   4     4017.01     4084.21    179.35 o 
   7   3   4      717.16      671.19     24.43 o 
   8   3   4     1129.48      964.79     29.11 o 
   9   3   4      988.86      900.34     31.81 o 
  10   3   4     4914.70     4786.23     60.39 o 
  11   3   4       14.03       27.62     18.71 o 
  12   3   4      152.46      131.79     23.74 o 
  13   3   4      241.30      230.69     29.18 o 
  14   3   4     1038.37      977.03     45.99 o 
  15   3   4      235.73      204.75     41.72 o 
  16   3   4        3.03        5.99     35.27 o 
  17   3   4        0.08        5.42     36.73 o 
 -17   4   4       41.30        3.10     45.69 o 
 -16   4   4       38.22       32.84     36.06 o 
 -15   4   4        3.12       21.04     33.98 o 
 -14   4   4      506.18      552.08     74.25 o 
 -13   4   4        7.39        6.84     28.03 o 
 -12   4   4      156.57      140.87     33.36 o 
 -11   4   4     3227.82     3381.60    119.69 o 
 -10   4   4     1489.27     1449.42    145.27 o 
  -9   4   4      574.06      506.05     39.91 o 
  -8   4   4     1563.92     1505.69    137.99 o 
  -7   4   4     6680.91     6191.72    270.73 o 
  -6   4   4     2065.76     2032.44     74.48 o 
  -5   4   4     5401.41     5756.39    208.54 o 
  -4   4   4     1904.48     1957.77     57.98 o 
  -3   4   4     3931.32     3576.06     89.46 o 
  -2   4   4     2289.43     2265.28     68.97 o 
  -1   4   4     1024.02      892.52     39.79 o 
   0   4   4      296.98      266.61     13.38 o 
   1   4   4     2688.12     2554.61    110.10 o 
   2   4   4     4356.26     4462.18    187.27 o 
   3   4   4     3375.99     3720.03    182.72 o 
   4   4   4       63.47       91.94     11.83 o 
   5   4   4     2545.12     2252.38     97.85 o 
   6   4   4     3824.38     3814.11    104.94 o 
   7   4   4     1723.86     1660.31     55.12 o 
   8   4   4       47.82       41.95     13.69 o 
   9   4   4     2248.67     2277.77     90.79 o 
  10   4   4      724.32      749.02     35.94 o 
  11   4   4        5.64       13.76     18.40 o 
  12   4   4       66.50       70.89     22.30 o 
  13   4   4      934.55      921.31     57.94 o 
  14   4   4      170.13      158.03     38.10 o 
  15   4   4       17.43       -9.60     33.41 o 
  16   4   4        7.58       -2.63     34.51 o 
  17   4   4      133.16      152.56     45.15 o 
 -17   5   4      400.09      457.86     55.62 o 
 -16   5   4       13.70        4.44     37.44 o 
 -15   5   4      711.05      629.73     55.72 o 
 -14   5   4      508.66      499.03     50.20 o 
 -13   5   4      436.77      481.00     46.67 o 
 -12   5   4       53.83       62.62     30.97 o 
 -11   5   4     1359.99     1221.51    106.78 o 
 -10   5   4      162.64      150.93     32.07 o 
  -9   5   4       46.90       59.94     26.02 o 
  -8   5   4       43.85       39.23     16.87 o 
  -7   5   4      737.75      647.66     33.22 o 
  -6   5   4     1080.45     1056.30     33.28 o 
  -5   5   4     4026.42     4162.51    120.59 o 
  -4   5   4     2760.76     2715.76     67.51 o 
  -3   5   4       13.85       14.74      7.35 o 
  -2   5   4     5857.99     6147.50    167.02 o 
  -1   5   4    36091.59    37357.96   1307.62 o 
   0   5   4    14561.52    15102.46    788.63 o 
   1   5   4     3843.14     4345.97    228.15 o 
   2   5   4     1499.22     1300.60     78.01 o 
   3   5   4    15754.73    16044.53    594.15 o 
   4   5   4     3734.98     3719.96    153.15 o 
   5   5   4      175.85      194.91     15.19 o 
   6   5   4      191.43      159.86     15.09 o 
   7   5   4     1292.74     1306.75     35.12 o 
   8   5   4      486.48      397.51     28.12 o 
   9   5   4       76.40       72.09     19.85 o 
  10   5   4        3.77       -2.00     25.26 o 
  11   5   4      677.01      696.78     50.37 o 
  12   5   4      836.47      745.89     53.70 o 
  13   5   4     1039.26      936.47     60.05 o 
  14   5   4      126.57       95.84     35.99 o 
  15   5   4      123.28      144.56     40.91 o 
  16   5   4      190.85      126.62     43.18 o 
 -16   6   4        6.94       23.93     38.36 o 
 -15   6   4       49.16       25.55     38.15 o 
 -14   6   4      331.95      366.40     49.91 o 
 -13   6   4      165.19      192.82     39.57 o 
 -12   6   4       60.02       52.57     32.92 o 
 -11   6   4      365.81      376.40     42.10 o 
 -10   6   4     1039.94     1151.83     82.19 o 
  -9   6   4      189.76      184.76     32.10 o 
  -8   6   4       77.50       87.17     16.48 o 
  -7   6   4      191.12      191.67     17.15 o 
  -6   6   4     1097.94     1051.14     29.63 o 
  -5   6   4     3053.92     2805.58     89.14 o 
  -4   6   4      285.21      287.44     15.64 o 
  -3   6   4       43.32       43.07      8.96 o 
  -2   6   4      608.71      543.43     20.58 o 
  -1   6   4     7636.39     8235.24    300.40 o 
   0   6   4       80.72      101.69     11.28 o 
   1   6   4     2331.21     2447.90     92.17 o 
   2   6   4     3861.56     4068.03    203.58 o 
   3   6   4      378.12      355.54     19.26 o 
   4   6   4      791.40      766.49     30.25 o 
   5   6   4     1320.38     1277.32     48.43 o 
   6   6   4     2760.13     2682.29     96.27 o 
   7   6   4        3.80        3.31     15.59 o 
   8   6   4     1805.12     1820.53    126.89 o 
   9   6   4     1151.85     1122.59     53.80 o 
  10   6   4      321.43      302.20     38.09 o 
  11   6   4       17.68        8.82     29.44 o 
  12   6   4      285.89      309.22     43.24 o 
  13   6   4      682.46      665.75     56.01 o 
  14   6   4       61.47       63.37     38.39 o 
  15   6   4        0.80      -34.71     33.85 o 
  16   6   4       87.99      103.00     44.68 o 
 -16   7   4      149.30      185.56     47.07 o 
 -15   7   4       43.87       49.40     38.59 o 
 -14   7   4       98.20      122.83     40.86 o 
 -13   7   4       45.70       37.14     35.80 o 
 -12   7   4      889.02      925.58     60.45 o 
 -11   7   4      239.08      240.05     40.21 o 
 -10   7   4       44.67       35.34     29.55 o 
  -9   7   4       56.63       67.88     20.45 o 
  -8   7   4     4023.05     3962.70     52.76 o 
  -7   7   4     1305.08     1385.25     45.73 o 
  -6   7   4      649.93      596.67     25.17 o 
  -5   7   4        3.24        4.41     12.81 o 
  -4   7   4     3689.51     3711.78     66.76 o 
  -3   7   4     3098.40     3039.86    129.68 o 
  -2   7   4     4187.96     4201.67    144.24 o 
  -1   7   4      585.08      595.48     31.17 o 
   0   7   4      971.58      887.34     33.65 o 
   1   7   4     4415.52     4513.27    250.74 o 
   2   7   4     4423.98     4414.74    127.25 o 
   3   7   4        2.27       14.45     10.94 o 
   4   7   4     1177.92     1077.24     26.34 o 
   5   7   4     1829.78     1820.07     72.08 o 
   6   7   4     3279.51     2988.09     73.71 o 
   7   7   4      678.17      657.56     43.88 o 
   8   7   4      344.59      299.62     44.45 o 
   9   7   4      594.02      566.82     46.87 o 
  10   7   4     1189.32     1182.57     60.58 o 
  11   7   4      307.42      272.47     40.91 o 
  12   7   4       12.62       19.95     34.04 o 
  13   7   4      432.07      341.74     46.69 o 
  14   7   4      528.47      546.89     55.48 o 
  15   7   4       98.59      105.71     42.42 o 
 -15   8   4       37.48       44.96     41.17 o 
 -14   8   4      117.70      128.78     42.48 o 
 -13   8   4     1016.54     1070.10     67.73 o 
 -12   8   4       61.26       50.57     35.63 o 
 -11   8   4       39.72       69.20     35.28 o 
 -10   8   4      320.77      300.51     41.77 o 
  -9   8   4      561.95      612.87     34.16 o 
  -8   8   4       30.56       28.67     16.99 o 
  -7   8   4      213.04      226.93     20.49 o 
  -6   8   4      927.36      913.62     30.52 o 
  -5   8   4      294.31      327.61     22.66 o 
  -4   8   4      409.04      453.54     27.60 o 
  -3   8   4     1723.80     1645.30     50.47 o 
  -2   8   4     1471.65     1438.70     42.27 o 
  -1   8   4      765.29      732.03     33.32 o 
   0   8   4      105.59      136.35     12.94 o 
   1   8   4     6672.10     6657.70    249.54 o 
   2   8   4     2137.94     2145.54     93.66 o 
   3   8   4      778.45      737.60     45.16 o 
   4   8   4      196.02      199.90     23.25 o 
   5   8   4     1390.04     1303.12     44.13 o 
   6   8   4      788.09      763.51     38.18 o 
   7   8   4      507.19      430.52     32.27 o 
   8   8   4      431.64      455.78     59.10 o 
   9   8   4      154.89      156.13     36.50 o 
  10   8   4       71.86       83.25     33.50 o 
  11   8   4       21.38       37.95     32.65 o 
  12   8   4      216.95      258.96     44.10 o 
  13   8   4       75.73       69.43     38.32 o 
  14   8   4       46.29       72.07     41.79 o 
  15   8   4      100.92      143.53     45.26 o 
 -14   9   4       47.08       51.72     42.55 o 
 -13   9   4      100.96       86.15     41.25 o 
 -12   9   4      344.92      409.50     50.84 o 
 -11   9   4        5.70       -0.83     33.58 o 
 -10   9   4      143.41      155.50     32.49 o 
  -9   9   4     1556.17     1701.16     49.52 o 
  -8   9   4      258.65      281.54     24.30 o 
  -7   9   4      765.41      757.55     31.66 o 
  -6   9   4      828.61      896.06     34.92 o 
  -5   9   4     2961.26     2997.67    114.06 o 
  -4   9   4       43.11       49.04     18.61 o 
  -3   9   4     2574.81     2580.06     87.02 o 
  -2   9   4     1394.54     1330.72     44.52 o 
  -1   9   4     3281.78     3320.05     90.90 o 
   0   9   4      526.01      478.07     23.61 o 
   1   9   4      144.38      160.87     19.05 o 
   2   9   4      179.75      193.33     16.95 o 
   3   9   4      960.98      962.72     74.04 o 
   4   9   4     1309.02     1213.21     84.15 o 
   5   9   4     1838.54     1804.98     91.73 o 
   6   9   4       22.98       26.30     22.29 o 
   7   9   4     1181.26     1203.27     47.66 o 
   8   9   4      944.79      919.17     74.50 o 
   9   9   4      421.14      496.57     46.72 o 
  10   9   4       65.05       68.65     34.37 o 
  11   9   4     1686.98     1733.66     76.90 o 
  12   9   4      206.43      180.11     42.83 o 
  13   9   4       85.87      101.45     41.59 o 
  14   9   4       17.10        8.23     40.07 o 
 -13  10   4      138.07       89.99     42.83 o 
 -12  10   4       25.61       47.35     38.81 o 
 -11  10   4        2.09       19.37     35.82 o 
 -10  10   4      239.02      290.60     38.02 o 
  -9  10   4      396.21      396.16     32.84 o 
  -8  10   4       61.02       55.25     20.83 o 
  -7  10   4      540.05      540.33     30.15 o 
  -6  10   4     1210.59     1201.21     40.70 o 
  -5  10   4       13.17       11.22     19.55 o 
  -4  10   4       22.58       36.66     19.21 o 
  -3  10   4     2172.39     2159.87     97.20 o 
  -2  10   4     1490.61     1480.91     40.63 o 
  -1  10   4      736.16      677.58     36.48 o 
   0  10   4        1.82        2.09     15.55 o 
   1  10   4     1142.49     1041.87     46.72 o 
   2  10   4      753.92      664.64     36.49 o 
   3  10   4       13.10       10.37     19.27 o 
   4  10   4        0.07       -1.36     20.12 o 
   5  10   4      544.50      571.27     36.71 o 
   6  10   4      339.88      336.24     32.68 o 
   7  10   4       67.38       44.55     25.73 o 
   8  10   4       43.09       41.66     26.14 o 
   9  10   4      123.83       83.36     35.98 o 
  10  10   4      107.53      105.41     38.10 o 
  11  10   4        9.07       47.23     36.87 o 
  12  10   4       48.55       46.32     39.66 o 
  13  10   4       54.41       46.01     43.54 o 
 -12  11   4       79.54       88.32     42.42 o 
 -11  11   4      418.44      468.07     46.71 o 
 -10  11   4       60.59       76.02     34.12 o 
  -9  11   4        0.07       -6.24     23.89 o 
  -8  11   4      328.13      393.71     34.04 o 
  -7  11   4      404.57      428.00     32.50 o 
  -6  11   4      159.84      220.16     27.43 o 
  -5  11   4       18.95       27.64     21.58 o 
  -4  11   4      462.00      464.96     36.08 o 
  -3  11   4       99.02      122.49     26.56 o 
  -2  11   4      523.88      545.19     37.43 o 
  -1  11   4        1.62        3.91     21.71 o 
   0  11   4      408.53      409.66     43.95 o 
   1  11   4      922.69      837.76     51.65 o 
   2  11   4       76.25       92.58     23.97 o 
   3  11   4      271.42      251.19     30.32 o 
   4  11   4     1169.88      995.44     48.54 o 
   5  11   4      453.62      398.65     45.04 o 
   6  11   4      590.80      585.62     52.32 o 
   7  11   4      106.93      119.94     30.13 o 
   8  11   4      301.95      314.50     36.26 o 
   9  11   4        1.90      -19.25     34.23 o 
  10  11   4      724.26      737.09     61.57 o 
  11  11   4        9.99      -42.34     37.02 o 
 -10  12   4      165.02      235.95     40.77 o 
  -9  12   4      172.57      190.96     31.78 o 
  -8  12   4        4.43        8.55     25.54 o 
  -7  12   4      259.72      282.37     31.04 o 
  -6  12   4      302.64      429.87     39.01 o 
  -5  12   4      826.37      869.07     46.34 o 
  -4  12   4        2.93       -2.54     25.05 o 
  -3  12   4       62.48       57.92     26.94 o 
  -2  12   4      590.67      596.62     49.62 o 
  -1  12   4      411.34      462.73     48.72 o 
   0  12   4      254.30      273.00     52.89 o 
   1  12   4       40.82       35.26     32.22 o 
   2  12   4      257.99      262.44     42.46 o 
   3  12   4      159.55      141.55     29.20 o 
   4  12   4      522.91      545.85     40.11 o 
   5  12   4      162.03      126.49     29.67 o 
   6  12   4      184.45      184.10     32.08 o 
   7  12   4       59.87       49.52     36.83 o 
   8  12   4      413.92      515.59     54.82 o 
   9  12   4      524.18      474.78     76.48 o 
  10  12   4      159.18      194.47     45.00 o 
  -8  13   4        7.91       15.86     32.29 o 
  -7  13   4       27.93       39.95     30.04 o 
  -6  13   4        2.93       22.02     29.51 o 
  -5  13   4       24.10       12.27     27.61 o 
  -4  13   4      178.73      197.04     33.42 o 
  -3  13   4        6.50       -2.97     32.45 o 
  -2  13   4        0.66       -5.29     35.13 o 
  -1  13   4      578.13      558.38     62.33 o 
   0  13   4      223.77      210.76     42.21 o 
   1  13   4       15.69       11.52     34.92 o 
   2  13   4       21.37       21.70     32.52 o 
   3  13   4      720.48      712.46     56.73 o 
   4  13   4       35.40       44.71     34.92 o 
   5  13   4       85.82      100.71     30.08 o 
   6  13   4       16.84       22.73     28.18 o 
   7  13   4       86.32       91.04     32.61 o 
   8  13   4       44.31        7.87     29.88 o 
  -5  14   4      198.01      196.52     44.80 o 
  -4  14   4      105.13      120.65     42.45 o 
  -3  14   4      367.65      460.22     72.51 o 
  -2  14   4      133.87      109.65     41.02 o 
  -1  14   4        6.59        6.10     35.14 o 
   0  14   4        2.28      -20.43     33.58 o 
   1  14   4      171.52      202.75     43.52 o 
   2  14   4      220.72      229.73     46.01 o 
   3  14   4       14.80       12.29     35.71 o 
   4  14   4        0.89       41.48     36.16 o 
   5  14   4      310.43      263.16     47.46 o 
 -17   1   5       32.41       28.80     44.70 o 
 -16   1   5        9.16       32.97     29.67 o 
 -15   1   5        2.66       24.17     24.91 o 
 -14   1   5       81.71       60.57     24.25 o 
 -13   1   5      566.16      465.90     33.32 o 
 -12   1   5       46.78       56.62     18.65 o 
 -11   1   5     1174.51     1212.36     68.36 o 
 -10   1   5     4310.19     4161.94    322.65 o 
  -9   1   5      109.93      152.36     17.38 o 
  -8   1   5      153.47      149.86     16.39 o 
  -7   1   5     2521.23     2482.15    174.62 o 
  -6   1   5     9997.68    10125.93    868.37 o 
  -5   1   5       78.59       98.01     12.84 o 
  -4   1   5      984.00     1084.95     62.01 o 
  -3   1   5     2583.01     2429.15    140.93 o 
  -2   1   5     2315.92     2009.52    172.11 o 
  -1   1   5        0.85        7.11      8.64 o 
   0   1   5      394.92      349.48     17.59 o 
   1   1   5     6439.49     6454.85     57.86 o 
   2   1   5     5362.99     5831.64     85.73 o 
   3   1   5      211.63      228.63     15.53 o 
   4   1   5    13840.13    14633.88    385.73 o 
   5   1   5     3460.98     3287.87    124.73 o 
   6   1   5      396.70      373.18     26.01 o 
   7   1   5       74.87      125.73     16.30 o 
   8   1   5     8760.05     8610.22    225.16 o 
   9   1   5     1085.53     1044.57     63.37 o 
  10   1   5       57.25       36.27     19.59 o 
  11   1   5      152.05      162.41     21.30 o 
  12   1   5      124.56      126.16     21.22 o 
  13   1   5      347.90      372.49     28.85 o 
  14   1   5      173.61      213.06     33.24 o 
  15   1   5      102.88       67.16     27.76 o 
  16   1   5        2.85      -12.45     29.12 o 
  17   1   5       69.26      125.45     39.21 o 
 -17   2   5       18.47       25.83     45.69 o 
 -16   2   5      439.00      462.31     64.81 o 
 -15   2   5        1.43        9.66     36.50 o 
 -14   2   5      501.47      478.38     66.64 o 
 -13   2   5        7.03       11.12     20.88 o 
 -12   2   5      157.88      196.13     26.02 o 
 -11   2   5      118.81      109.49     18.41 o 
 -10   2   5      206.92      190.24     20.36 o 
  -9   2   5       13.39       15.75     13.85 o 
  -8   2   5     1655.52     1507.33    120.43 o 
  -7   2   5      220.76      213.03     17.14 o 
  -6   2   5     1476.70     1521.52    106.02 o 
  -5   2   5      102.79      112.26     13.71 o 
  -4   2   5      766.77      736.95     41.81 o 
  -3   2   5       42.43       60.94      8.96 o 
  -2   2   5     4062.97     3885.01    203.08 o 
  -1   2   5     1214.05     1180.06     43.87 o 
   0   2   5     4917.15     5091.16    146.88 o 
   1   2   5       21.79       17.24      9.87 o 
   2   2   5     1859.19     1984.99     92.95 o 
   3   2   5      775.58      737.42     31.51 o 
   4   2   5     2041.48     1879.44    100.27 o 
   5   2   5      100.23      107.79     14.18 o 
   6   2   5      469.81      439.73     41.50 o 
   7   2   5      371.40      382.95     22.78 o 
   8   2   5      169.01      175.75     18.36 o 
   9   2   5       59.36       69.73     16.91 o 
  10   2   5      258.68      246.95     22.63 o 
  11   2   5      241.78      254.61     23.45 o 
  12   2   5      131.45      114.93     24.28 o 
  13   2   5      343.18      293.19     32.00 o 
  14   2   5      333.35      360.50     35.74 o 
  15   2   5        0.25       14.53     25.88 o 
  16   2   5        9.92        8.26     26.99 o 
  17   2   5       11.11       15.40     48.67 o 
 -17   3   5        3.66        7.37     37.69 o 
 -16   3   5       60.77       45.53     36.91 o 
 -15   3   5        5.98      -16.60     32.16 o 
 -14   3   5      359.56      366.83     50.16 o 
 -13   3   5      170.65      173.50     37.31 o 
 -12   3   5      141.81      118.61     22.98 o 
 -11   3   5      615.11      574.88     60.92 o 
 -10   3   5      377.57      296.92     25.71 o 
  -9   3   5       11.06       17.29     13.75 o 
  -8   3   5        0.24       -6.39     12.02 o 
  -7   3   5      739.08      643.02     32.33 o 
  -6   3   5        9.89       12.66     10.99 o 
  -5   3   5      165.36      153.73     11.19 o 
  -4   3   5     2627.09     2424.81    100.54 o 
  -3   3   5     1654.69     1544.35     52.19 o 
  -2   3   5     2902.06     2536.11     75.59 o 
  -1   3   5       75.98       98.21      9.57 o 
   0   3   5     2074.64     2183.02    102.09 o 
   1   3   5     3044.04     2983.58    149.51 o 
   2   3   5     5765.68     6120.85    297.93 o 
   3   3   5       48.03       56.28     11.78 o 
   4   3   5      370.92      363.54     20.19 o 
   5   3   5     3607.47     3268.06    107.15 o 
   6   3   5     1518.23     1502.35     72.97 o 
   7   3   5      103.60      104.23     16.44 o 
   8   3   5      606.86      587.58     31.21 o 
   9   3   5     3192.97     3133.31     88.14 o 
  10   3   5      136.18      112.43     19.71 o 
  11   3   5      230.00      222.28     26.87 o 
  12   3   5      245.93      245.76     29.44 o 
  13   3   5      328.09      328.95     33.58 o 
  14   3   5       39.58       55.71     25.63 o 
  15   3   5      139.51      120.79     43.70 o 
  16   3   5      187.23      180.13     44.30 o 
 -17   4   5        2.24       -0.71     41.47 o 
 -16   4   5        1.60       48.68     37.09 o 
 -15   4   5        0.08        1.35     34.95 o 
 -14   4   5        6.01       18.85     33.40 o 
 -13   4   5       12.58       11.05     30.61 o 
 -12   4   5      462.56      539.46     75.49 o 
 -11   4   5        5.84      -13.16     26.78 o 
 -10   4   5       23.20       62.12     33.77 o 
  -9   4   5      135.18      121.74     19.59 o 
  -8   4   5     1538.60     1268.33    100.65 o 
  -7   4   5       30.58       34.51     12.10 o 
  -6   4   5       39.42       52.74     12.96 o 
  -5   4   5     1122.53     1032.48     39.09 o 
  -4   4   5     1266.18     1169.89     38.93 o 
  -3   4   5      112.20      109.91      9.46 o 
  -2   4   5      912.62      967.83     35.52 o 
  -1   4   5     1217.82     1207.54     58.71 o 
   0   4   5       34.02       29.00      8.62 o 
   1   4   5       70.39       64.11     10.39 o 
   2   4   5      666.38      666.16     23.32 o 
   3   4   5     1710.48     1652.73     67.41 o 
   4   4   5       68.22       43.81     12.25 o 
   5   4   5      115.83       89.17     14.45 o 
   6   4   5      589.92      633.41     26.01 o 
   7   4   5     2192.91     1851.80     68.91 o 
   8   4   5      384.56      375.31     24.30 o 
   9   4   5      734.76      661.16     29.37 o 
  10   4   5      669.43      591.22     35.93 o 
  11   4   5      428.38      375.08     31.07 o 
  12   4   5        7.69       13.21     21.78 o 
  13   4   5       63.43       36.25     33.36 o 
  14   4   5        6.39        8.38     34.56 o 
  15   4   5       57.14       90.43     40.31 o 
  16   4   5        2.26       -3.06     37.70 o 
 -16   5   5       39.69       60.63     40.62 o 
 -15   5   5        9.62       17.54     36.20 o 
 -14   5   5       99.58      102.26     38.46 o 
 -13   5   5       38.95       27.26     33.63 o 
 -12   5   5       60.28       98.86     34.72 o 
 -11   5   5       47.33       40.98     30.04 o 
 -10   5   5       92.09       77.18     30.05 o 
  -9   5   5       56.27       71.82     31.29 o 
  -8   5   5      214.54      181.40     29.98 o 
  -7   5   5      138.88      125.89     18.41 o 
  -6   5   5       80.24       80.43     11.86 o 
  -5   5   5      184.69      189.96     12.10 o 
  -4   5   5     1103.51     1055.06     29.76 o 
  -3   5   5      133.46      155.20     11.16 o 
  -2   5   5        7.11       17.25      8.34 o 
  -1   5   5      291.99      318.81     14.35 o 
   0   5   5       42.05       87.58     11.36 o 
   1   5   5      846.73      849.78     32.92 o 
   2   5   5     4472.48     4264.28    188.64 o 
   3   5   5      172.38      153.19     13.98 o 
   4   5   5      118.64      117.67     14.91 o 
   5   5   5      335.53      354.77     21.51 o 
   6   5   5     1490.98     1466.57     39.78 o 
   7   5   5      272.17      309.80     21.21 o 
   8   5   5      279.21      262.09     25.44 o 
   9   5   5      159.11      166.74     24.57 o 
  10   5   5       35.64       33.55     21.50 o 
  11   5   5       56.86       79.35     31.58 o 
  12   5   5      159.10      128.47     36.34 o 
  13   5   5       37.06       41.81     35.63 o 
  14   5   5       71.72      120.16     39.45 o 
  15   5   5       38.87       28.93     39.74 o 
  16   5   5      322.87      320.24     51.05 o 
 -16   6   5      327.30      346.04     52.27 o 
 -15   6   5       66.39       50.22     40.50 o 
 -14   6   5      420.93      468.81     51.85 o 
 -13   6   5        0.47       -7.38     32.60 o 
 -12   6   5        4.23      -12.92     31.18 o 
 -11   6   5       35.30       35.67     31.74 o 
 -10   6   5     1058.40     1012.93     57.67 o 
  -9   6   5      243.32      296.92     37.44 o 
  -8   6   5     1430.09     1582.41     62.81 o 
  -7   6   5       75.31       95.67     29.30 o 
  -6   6   5       24.66       30.48     16.58 o 
  -5   6   5     1112.82     1082.99     48.82 o 
  -4   6   5     1060.05     1095.86     22.72 o 
  -3   6   5      164.58      178.95     16.16 o 
  -2   6   5      561.00      573.16     18.74 o 
  -1   6   5     1022.88     1016.43     29.36 o 
   0   6   5       20.88       30.24     10.82 o 
   1   6   5      112.86      110.91     13.01 o 
   2   6   5      925.47      880.77     33.15 o 
   3   6   5     1215.72     1334.47     44.40 o 
   4   6   5       46.20       38.66     11.95 o 
   5   6   5       56.19       60.77     16.96 o 
   6   6   5     3575.12     3367.76     90.09 o 
   7   6   5     1144.10     1158.53     59.32 o 
   8   6   5     1052.97     1004.65     53.20 o 
   9   6   5      175.55      171.62     33.52 o 
  10   6   5     1377.93     1222.51     66.80 o 
  11   6   5      272.64      270.87     40.37 o 
  12   6   5      352.77      375.33     45.80 o 
  13   6   5       27.46       28.35     35.81 o 
  14   6   5       21.69        8.93     36.91 o 
  15   6   5       11.34       -3.77     37.80 o 
 -15   7   5        0.07       34.96     39.72 o 
 -14   7   5       72.50       60.25     38.73 o 
 -13   7   5       10.68       14.64     36.60 o 
 -12   7   5      261.87      298.32     44.60 o 
 -11   7   5       21.62       29.95     32.99 o 
 -10   7   5      590.31      551.83     67.54 o 
  -9   7   5        2.78        1.12     27.72 o 
  -8   7   5        3.77        0.61     27.93 o 
  -7   7   5        1.64       18.50     22.41 o 
  -6   7   5      246.12      226.95     22.49 o 
  -5   7   5      180.43      167.31     17.36 o 
  -4   7   5      693.26      658.50     22.17 o 
  -3   7   5      288.26      254.68     17.16 o 
  -2   7   5     1170.79     1152.35     42.38 o 
  -1   7   5      346.21      330.49     16.50 o 
   0   7   5     1134.26     1170.67     56.47 o 
   1   7   5      429.60      384.49     20.47 o 
   2   7   5      734.00      782.19     45.94 o 
   3   7   5       24.97       24.25     12.35 o 
   4   7   5       18.03       34.52     15.37 o 
   5   7   5      119.21      117.83     17.73 o 
   6   7   5       13.20       14.42     22.98 o 
   7   7   5        0.37        4.36     24.16 o 
   8   7   5      109.52      145.16     32.61 o 
   9   7   5      178.48      199.24     35.96 o 
  10   7   5       24.71       24.22     30.19 o 
  11   7   5        0.16       -2.04     32.66 o 
  12   7   5       39.86       22.45     35.58 o 
  13   7   5      144.52      159.04     42.26 o 
  14   7   5       14.54       50.94     39.86 o 
  15   7   5        2.30       19.03     42.07 o 
 -14   8   5      236.59      236.74     49.64 o 
 -13   8   5        8.32       14.19     36.90 o 
 -12   8   5       33.92        9.90     37.67 o 
 -11   8   5       37.25       24.76     34.13 o 
 -10   8   5       12.56       14.38     32.45 o 
  -9   8   5       71.37       68.89     33.52 o 
  -8   8   5        7.37       27.56     25.88 o 
  -7   8   5       44.95       64.25     25.68 o 
  -6   8   5       44.51       28.19     18.73 o 
  -5   8   5      925.43      903.05     30.16 o 
  -4   8   5      469.16      501.50     27.13 o 
  -3   8   5      174.02      182.35     21.65 o 
  -2   8   5      142.63      146.88     16.20 o 
  -1   8   5     1803.94     1637.30     52.16 o 
   0   8   5     2971.87     2980.71    141.17 o 
   1   8   5      358.23      338.30     18.11 o 
   2   8   5     1104.55     1052.29     34.26 o 
   3   8   5      861.14      862.21     31.00 o 
   4   8   5      553.59      497.96     32.19 o 
   5   8   5       12.36        7.06     19.22 o 
   6   8   5      433.32      389.24     38.80 o 
   7   8   5      640.89      603.90     47.37 o 
   8   8   5       12.65       13.17     28.39 o 
   9   8   5        3.00        4.37     29.99 o 
  10   8   5       61.72       43.29     33.63 o 
  11   8   5      303.99      319.55     45.30 o 
  12   8   5       39.43       48.53     39.10 o 
  13   8   5      138.06      124.13     41.68 o 
  14   8   5       41.23       52.68     42.14 o 
 -13   9   5       25.71       14.25     39.33 o 
 -12   9   5       98.87       75.54     41.79 o 
 -11   9   5      100.10       93.25     40.16 o 
 -10   9   5       59.73       60.46     35.84 o 
  -9   9   5       10.76      -10.47     27.35 o 
  -8   9   5       78.42       50.53     28.10 o 
  -7   9   5       83.25       87.71     23.21 o 
  -6   9   5      160.03      173.08     24.30 o 
  -5   9   5        2.39       -6.68     16.42 o 
  -4   9   5      125.73      169.90     21.74 o 
  -3   9   5       42.37       76.36     19.04 o 
  -2   9   5      281.17      274.52     23.29 o 
  -1   9   5      205.87      271.62     20.00 o 
   0   9   5      366.70      328.12     20.88 o 
   1   9   5      122.65      103.65     18.62 o 
   2   9   5      335.99      330.12     23.08 o 
   3   9   5       53.45       59.20     21.02 o 
   4   9   5        1.77       -8.77     19.22 o 
   5   9   5      690.38      574.72     37.46 o 
   6   9   5        6.98       -4.04     22.22 o 
   7   9   5       10.84       -1.74     27.39 o 
   8   9   5       60.49       58.37     32.06 o 
   9   9   5      378.85      385.59     46.16 o 
  10   9   5       97.45       88.78     39.57 o 
  11   9   5        0.40       11.42     37.54 o 
  12   9   5       12.67       -7.39     38.62 o 
  13   9   5      191.46      183.58     48.81 o 
 -12  10   5        2.53      -35.16     37.89 o 
 -11  10   5      113.07      148.99     42.29 o 
 -10  10   5       98.70      132.91     35.50 o 
  -9  10   5       51.23       65.93     32.35 o 
  -8  10   5      216.54      273.41     36.66 o 
  -7  10   5      166.77      203.76     28.23 o 
  -6  10   5      125.18      120.30     24.46 o 
  -5  10   5       57.25       33.48     20.86 o 
  -4  10   5       31.13       36.61     20.04 o 
  -3  10   5        0.64       17.00     19.17 o 
  -2  10   5      825.74      866.58     35.45 o 
  -1  10   5      117.17      133.86     25.02 o 
   0  10   5     1036.33      993.13     43.61 o 
   1  10   5       14.86        9.49     20.26 o 
   2  10   5       96.49       91.77     23.03 o 
   3  10   5      155.94      195.76     27.61 o 
   4  10   5      895.94      814.50     53.55 o 
   5  10   5        1.96       -9.68     22.34 o 
   6  10   5       16.78       26.71     24.93 o 
   7  10   5       71.20      120.32     29.38 o 
   8  10   5       28.24       45.75     41.72 o 
   9  10   5       24.75       81.35     37.26 o 
  10  10   5      279.56      298.76     47.23 o 
  11  10   5        6.52       22.95     37.56 o 
  12  10   5       61.80       22.77     41.51 o 
 -11  11   5       10.49       15.47     40.72 o 
 -10  11   5      283.02      320.78     43.31 o 
  -9  11   5       10.04        0.99     30.80 o 
  -8  11   5       39.83       41.35     31.06 o 
  -7  11   5       81.31       75.67     30.36 o 
  -6  11   5      421.41      507.30     34.88 o 
  -5  11   5        9.56       11.50     21.21 o 
  -4  11   5       22.80       33.50     24.21 o 
  -3  11   5      185.69      224.82     30.85 o 
  -2  11   5        5.39       18.74     24.17 o 
  -1  11   5        3.14       12.31     22.81 o 
   0  11   5        2.22       10.03     27.64 o 
   1  11   5      106.88       97.79     33.29 o 
   2  11   5       15.50       18.89     23.20 o 
   3  11   5       22.33        6.10     22.65 o 
   4  11   5      397.63      351.85     34.53 o 
   5  11   5       38.49       19.34     32.45 o 
   6  11   5      274.92      236.89     42.63 o 
   7  11   5      129.01      136.18     31.37 o 
   8  11   5      633.05      522.81     51.37 o 
   9  11   5       12.80       46.87     37.53 o 
  10  11   5      111.43      155.62     42.32 o 
  -9  12   5       40.89       17.71     32.99 o 
  -8  12   5      340.09      409.06     45.10 o 
  -7  12   5        0.28       -6.65     28.40 o 
  -6  12   5       10.69      -10.35     33.22 o 
  -5  12   5       23.66        8.73     33.71 o 
  -4  12   5       70.58      118.57     28.96 o 
  -3  12   5       17.82       35.87     26.44 o 
  -2  12   5       29.26        8.77     31.04 o 
  -1  12   5       15.36       19.40     31.16 o 
   0  12   5        7.49      -26.45     30.18 o 
   1  12   5        9.51       21.29     33.40 o 
   2  12   5        3.34       14.35     30.42 o 
   3  12   5       97.02       63.17     26.80 o 
   4  12   5       32.75       29.75     25.48 o 
   5  12   5       14.39      -21.55     26.15 o 
   6  12   5       65.19      110.31     41.07 o 
   7  12   5      119.11      114.14     40.78 o 
   8  12   5        5.56        2.98     53.64 o 
   9  12   5        2.40      -27.81     48.67 o 
  -7  13   5       92.73       77.30     43.06 o 
  -6  13   5       95.96      103.93     41.26 o 
  -5  13   5       29.17        0.26     34.68 o 
  -4  13   5       22.20       43.12     29.10 o 
  -3  13   5      189.72      200.08     46.44 o 
  -2  13   5       22.06       70.64     35.96 o 
  -1  13   5        7.94       -8.00     34.28 o 
   0  13   5       56.72       49.84     36.11 o 
   1  13   5      392.00      329.09     79.96 o 
   2  13   5       19.94       13.73     35.27 o 
   3  13   5        6.81       -2.37     32.58 o 
   4  13   5      143.35      132.62     39.73 o 
   5  13   5      225.29      216.22     34.60 o 
   6  13   5        0.11      -14.76     27.56 o 
  -3  14   5       20.11        9.76     35.89 o 
  -2  14   5       98.27      114.42     45.94 o 
  -1  14   5        0.60      -11.19     34.43 o 
   0  14   5        2.08        7.15     37.75 o 
   1  14   5        0.03       12.27     35.07 o 
   2  14   5       36.71       11.02     47.43 o 
 -17   0   6      233.32      217.53     60.09 o 
 -16   0   6      332.48      343.18     59.60 o 
 -15   0   6        4.22        8.44     38.74 o 
 -14   0   6       12.35       36.75     41.22 o 
 -13   0   6       88.63       74.66     29.33 o 
 -12   0   6      679.87      727.94     83.43 o 
 -11   0   6       16.13       25.51     25.28 o 
 -10   0   6     2507.20     2505.80    354.60 o 
  -9   0   6     4282.87     4074.96    328.53 o 
  -8   0   6      769.63      715.15     71.27 o 
  -7   0   6       23.71       76.16     21.48 o 
  -6   0   6     6362.38     6014.41    868.62 o 
  -5   0   6     6804.71     6878.44    817.22 o 
  -4   0   6     2484.14     2523.44    306.67 o 
  -3   0   6      991.14      858.13    129.37 o 
  -2   0   6     8808.75     8085.42    738.25 o 
  -1   0   6       65.31       94.05     18.37 o 
   0   0   6     1351.72     1227.50     43.01 o 
   1   0   6     2699.48     2687.73    100.57 o 
   2   0   6     7910.65     7540.22    120.68 o 
   3   0   6      155.94      124.47     21.54 o 
   4   0   6       54.65       49.36     20.86 o 
   5   0   6      407.76      414.67     34.04 o 
   6   0   6     7644.91     7565.64    301.71 o 
   7   0   6       55.01       54.50     23.00 o 
   8   0   6       25.91       19.27     22.65 o 
   9   0   6      901.90      885.49     66.30 o 
  10   0   6     5117.40     5353.35    237.64 o 
  11   0   6       21.88       47.01     26.85 o 
  12   0   6      133.38      166.41     33.69 o 
  13   0   6      190.04      202.83     37.48 o 
  14   0   6      897.74      998.67     61.44 o 
  15   0   6       56.09       68.04     46.19 o 
  16   0   6      249.08      229.45     63.07 o 
 -17   1   6        4.59        0.00     41.22 o 
 -16   1   6       12.24       18.38     45.19 o 
 -15   1   6      639.18      605.92     49.48 o 
 -14   1   6      319.70      276.89     41.03 o 
 -13   1   6      919.23      804.95     42.05 o 
 -12   1   6      348.25      375.37     31.76 o 
 -11   1   6      575.61      521.72     40.43 o 
 -10   1   6      998.22      947.88     92.61 o 
  -9   1   6      246.56      252.76     26.02 o 
  -8   1   6     1307.44     1205.89     87.45 o 
  -7   1   6       76.59       80.37     15.56 o 
  -6   1   6      773.75      732.81     58.78 o 
  -5   1   6     1078.65     1084.42     67.31 o 
  -4   1   6     2052.07     1856.24    128.53 o 
  -3   1   6      152.00      122.68     16.71 o 
  -2   1   6      289.79      287.30     17.85 o 
  -1   1   6     1146.88      996.60     28.18 o 
   0   1   6     3245.74     2970.51    124.93 o 
   1   1   6     8107.45     8052.65    107.36 o 
   2   1   6      132.73      127.89     15.07 o 
   3   1   6      863.27      936.93     29.11 o 
   4   1   6     4769.12     4505.80     72.83 o 
   5   1   6     1653.89     1540.73     49.17 o 
   6   1   6        1.79      -10.64     13.64 o 
   7   1   6        7.71       16.54     15.39 o 
   8   1   6     2646.84     2474.37     91.04 o 
   9   1   6      231.28      206.97     22.54 o 
  10   1   6       84.62      106.35     24.03 o 
  11   1   6      109.13       88.47     24.28 o 
  12   1   6      363.03      350.35     28.35 o 
  13   1   6       14.22        5.53     21.15 o 
  14   1   6       31.70       25.07     26.16 o 
  15   1   6      107.17      104.78     30.56 o 
  16   1   6       36.95       36.65     34.39 o 
 -16   2   6       61.96       20.31     34.35 o 
 -15   2   6        7.07       28.34     34.84 o 
 -14   2   6       25.62       53.90     33.29 o 
 -13   2   6      346.50      370.35     42.93 o 
 -12   2   6      214.66      200.85     27.29 o 
 -11   2   6      162.89      152.75     23.94 o 
 -10   2   6       66.87       77.58     17.96 o 
  -9   2   6     3399.18     3238.93    287.45 o 
  -8   2   6      178.62      167.66     24.30 o 
  -7   2   6       62.86       52.08     14.84 o 
  -6   2   6       25.13       30.05     13.75 o 
  -5   2   6     9440.38     9725.12    796.12 o 
  -4   2   6      195.64      157.12     15.37 o 
  -3   2   6      763.49      635.87     44.59 o 
  -2   2   6        1.07       17.80     13.10 o 
  -1   2   6    12430.35    12163.62    476.48 o 
   0   2   6      392.21      452.92     22.20 o 
   1   2   6     3861.71     3605.11     56.87 o 
   2   2   6        2.96        6.96     11.58 o 
   3   2   6     7969.02     7378.58    143.71 o 
   4   2   6      796.97      837.37     28.88 o 
   5   2   6     5522.05     5558.63    145.30 o 
   6   2   6        0.38       15.17     13.90 o 
   7   2   6     1363.35     1279.24     69.89 o 
   8   2   6      381.49      373.99     25.24 o 
   9   2   6     1907.07     1837.73    105.59 o 
  10   2   6       31.39       41.30     19.16 o 
  11   2   6      647.12      665.60     34.62 o 
  12   2   6        6.63        2.60     19.90 o 
  13   2   6      852.86      908.95     47.37 o 
  14   2   6        6.08        1.54     24.30 o 
  15   2   6      175.18      182.13     33.80 o 
  16   2   6        3.87       12.83     28.91 o 
 -16   3   6       22.76       40.56     37.52 o 
 -15   3   6        5.51      -19.83     32.17 o 
 -14   3   6      112.60      170.89     38.86 o 
 -13   3   6      863.61      869.47     57.83 o 
 -12   3   6       15.52       18.37     30.75 o 
 -11   3   6      112.96      103.08     28.50 o 
 -10   3   6       77.96       91.29     22.06 o 
  -9   3   6      302.66      278.51     22.28 o 
  -8   3   6      167.27      136.05     17.56 o 
  -7   3   6     4723.76     4753.54    307.74 o 
  -6   3   6      408.70      408.08     34.41 o 
  -5   3   6      245.42      313.76     31.40 o 
  -4   3   6      309.26      239.22     19.90 o 
  -3   3   6     9361.23     9278.63    537.84 o 
  -2   3   6      739.43      708.39     27.96 o 
  -1   3   6      220.37      234.32     17.44 o 
   0   3   6       64.82       74.81     13.40 o 
   1   3   6     1821.12     1738.73     71.37 o 
   2   3   6      246.54      264.18     21.89 o 
   3   3   6     2429.63     2565.68    105.35 o 
   4   3   6        2.38       -4.35     12.52 o 
   5   3   6     1678.13     1535.36     62.51 o 
   6   3   6      117.84       91.77     17.09 o 
   7   3   6     4296.73     4260.62    102.94 o 
   8   3   6       87.52      109.92     18.92 o 
   9   3   6     2298.79     2216.15     54.55 o 
  10   3   6        7.51        7.80     18.20 o 
  11   3   6     1843.92     1888.35     56.91 o 
  12   3   6       30.95       22.62     23.81 o 
  13   3   6      209.18      241.40     32.57 o 
  14   3   6        5.01        9.64     26.54 o 
  15   3   6      214.77      261.14     47.16 o 
  16   3   6        2.20      -16.61     35.93 o 
 -16   4   6      156.38      193.11     44.20 o 
 -15   4   6      241.43      272.06     71.76 o 
 -14   4   6      159.34      179.51     44.20 o 
 -13   4   6     1110.25     1168.25    106.53 o 
 -12   4   6      991.44     1040.93     60.96 o 
 -11   4   6      474.80      523.51     47.11 o 
 -10   4   6      384.97      434.94     42.34 o 
  -9   4   6       18.87       29.71     18.59 o 
  -8   4   6     1463.55     1327.74     58.35 o 
  -7   4   6        5.85       11.35     13.10 o 
  -6   4   6     1498.09     1408.59     80.14 o 
  -5   4   6      147.56      159.87     16.96 o 
  -4   4   6      992.95      861.71     54.91 o 
  -3   4   6      882.02      750.62     27.68 o 
  -2   4   6     4708.23     4583.28    123.01 o 
  -1   4   6     1229.38     1214.00     52.05 o 
   0   4   6      694.03      713.68     39.83 o 
   1   4   6      538.77      541.13     21.89 o 
   2   4   6     7072.01     7642.38    358.17 o 
   3   4   6     1961.66     1918.57     60.00 o 
   4   4   6      261.32      249.49     19.37 o 
   5   4   6      364.64      332.46     21.96 o 
   6   4   6     4708.21     4900.73    181.00 o 
   7   4   6      376.90      313.76     23.39 o 
   8   4   6       27.94       25.24     19.08 o 
   9   4   6      250.93      277.23     23.75 o 
  10   4   6     1592.06     1697.93     53.78 o 
  11   4   6        9.33       30.08     23.46 o 
  12   4   6      143.77      183.44     29.38 o 
  13   4   6        6.75        0.44     32.65 o 
  14   4   6      344.97      414.90     50.55 o 
  15   4   6        1.17        3.97     38.15 o 
 -15   5   6      150.01      161.46     43.42 o 
 -14   5   6      163.91      167.23     42.36 o 
 -13   5   6      160.61      188.26     40.80 o 
 -12   5   6       57.69       89.30     35.84 o 
 -11   5   6      257.64      245.70     39.92 o 
 -10   5   6      941.76      866.68     61.83 o 
  -9   5   6      149.31      160.59     34.75 o 
  -8   5   6     1765.15     1837.08    132.35 o 
  -7   5   6     1327.11     1207.01     69.37 o 
  -6   5   6      658.29      615.35     26.60 o 
  -5   5   6      685.45      648.98     44.66 o 
  -4   5   6     6684.11     6646.30    292.83 o 
  -3   5   6       33.71       35.66     11.22 o 
  -2   5   6      223.04      255.73     13.94 o 
  -1   5   6     2933.33     2920.81    141.55 o 
   0   5   6     8172.84     8067.77    288.96 o 
   1   5   6      232.11      214.32     16.39 o 
   2   5   6      254.78      253.25     20.21 o 
   3   5   6      318.17      304.36     26.02 o 
   4   5   6     5240.84     5355.82    156.60 o 
   5   5   6       15.20        7.02     15.01 o 
   6   5   6        1.27       11.66     15.29 o 
   7   5   6       46.04       71.48     17.90 o 
   8   5   6     2414.76     2339.76     75.13 o 
   9   5   6      265.08      263.04     29.33 o 
  10   5   6      190.82      201.79     29.03 o 
  11   5   6        0.25        2.90     31.01 o 
  12   5   6     1366.72     1337.40     71.63 o 
  13   5   6      161.25      115.64     40.02 o 
  14   5   6      458.51      469.55     53.72 o 
  15   5   6       41.62       22.74     40.87 o 
 -15   6   6      216.53      224.56     49.60 o 
 -14   6   6       69.60       67.26     40.59 o 
 -13   6   6      257.47      279.01     46.26 o 
 -12   6   6       53.50       21.02     34.83 o 
 -11   6   6       15.10       37.11     33.78 o 
 -10   6   6      193.40      222.04     39.74 o 
  -9   6   6      138.56      197.32     40.97 o 
  -8   6   6      451.23      469.15     43.24 o 
  -7   6   6       75.48       89.05     29.95 o 
  -6   6   6      716.29      749.84     81.45 o 
  -5   6   6     2240.08     2296.25     97.56 o 
  -4   6   6      301.22      323.74     19.99 o 
  -3   6   6       24.20       21.41     11.60 o 
  -2   6   6      397.27      411.90     17.36 o 
  -1   6   6     6164.50     6352.94    212.42 o 
   0   6   6       60.67       88.13     14.12 o 
   1   6   6     2183.14     2037.51     85.50 o 
   2   6   6      289.88      315.95     18.99 o 
   3   6   6     1942.61     1914.16     83.47 o 
   4   6   6        6.72       12.81     14.53 o 
   5   6   6     1069.28      919.33     38.06 o 
   6   6   6      681.05      674.68     34.25 o 
   7   6   6      627.44      612.59     36.90 o 
   8   6   6        1.22        9.89     20.86 o 
   9   6   6      262.49      314.59     40.20 o 
  10   6   6      314.58      301.95     41.72 o 
  11   6   6      152.41      149.57     38.90 o 
  12   6   6       15.71       -3.47     34.39 o 
  13   6   6      139.03      196.30     44.23 o 
  14   6   6       81.96       81.81     42.41 o 
 -14   7   6      108.17       89.33     43.16 o 
 -13   7   6       13.96      -11.47     35.28 o 
 -12   7   6        2.26        8.82     36.19 o 
 -11   7   6      530.49      586.27     53.36 o 
 -10   7   6      114.32      136.98     38.66 o 
  -9   7   6      428.80      404.24     45.31 o 
  -8   7   6       22.04       62.31     31.51 o 
  -7   7   6     2049.30     1921.58    142.29 o 
  -6   7   6      123.83      156.85     28.29 o 
  -5   7   6      327.25      335.52     31.72 o 
  -4   7   6        5.24        2.63     15.80 o 
  -3   7   6     7669.40     8098.62    245.87 o 
  -2   7   6       65.69       63.04     12.10 o 
  -1   7   6     8761.31     8788.98    311.50 o 
   0   7   6        2.52       -3.34     11.05 o 
   1   7   6     2126.52     2200.57     86.61 o 
   2   7   6       79.79       73.60     15.08 o 
   3   7   6     2438.20     2529.58     73.87 o 
   4   7   6       14.31       15.33     15.08 o 
   5   7   6      879.48      894.93     35.84 o 
   6   7   6      225.39      218.98     33.78 o 
   7   7   6      486.05      623.24     48.45 o 
   8   7   6       19.06       23.18     29.31 o 
   9   7   6      381.83      301.29     40.72 o 
  10   7   6      107.64       74.94     34.65 o 
  11   7   6     1175.86     1178.93     69.75 o 
  12   7   6        9.41       14.26     36.40 o 
  13   7   6        2.91       18.69     38.54 o 
  14   7   6       12.98       -7.44     39.48 o 
 -13   8   6        9.88       32.56     39.95 o 
 -12   8   6       68.72       66.51     40.27 o 
 -11   8   6      195.55      215.26     44.33 o 
 -10   8   6      167.30      166.24     40.70 o 
  -9   8   6      633.25      651.31     54.62 o 
  -8   8   6      145.24      143.03     36.99 o 
  -7   8   6        8.80        2.85     25.55 o 
  -6   8   6      506.36      566.07     67.21 o 
  -5   8   6     1935.01     2056.79     59.05 o 
  -4   8   6       88.89      121.21     21.59 o 
  -3   8   6      324.35      304.24     24.63 o 
  -2   8   6       91.52      102.55     15.91 o 
  -1   8   6     1614.31     1442.60     48.44 o 
   0   8   6      430.47      412.53     22.73 o 
   1   8   6      265.25      263.73     19.72 o 
   2   8   6      165.71      193.23     18.39 o 
   3   8   6       98.53      115.06     19.29 o 
   4   8   6      331.08      297.07     29.01 o 
   5   8   6     1087.21     1124.68     55.32 o 
   6   8   6      490.64      501.22     44.95 o 
   7   8   6       69.92       88.82     31.97 o 
   8   8   6       13.73        3.14     30.97 o 
   9   8   6      500.08      410.55     47.37 o 
  10   8   6      249.92      228.64     42.47 o 
  11   8   6      197.86      223.34     44.40 o 
  12   8   6        0.36      -14.34     36.31 o 
  13   8   6      102.14       86.15     43.06 o 
 -12   9   6      122.15      126.92     43.54 o 
 -11   9   6       31.22       23.86     39.10 o 
 -10   9   6      319.13      358.16     49.91 o 
  -9   9   6       46.33       70.52     36.90 o 
  -8   9   6      949.98      992.96     53.33 o 
  -7   9   6      363.69      399.31     40.47 o 
  -6   9   6      296.04      393.11     40.80 o 
  -5   9   6       40.56       19.76     25.60 o 
  -4   9   6      966.79      999.33     58.06 o 
  -3   9   6      120.23      110.88     24.55 o 
  -2   9   6      203.84      263.57     24.20 o 
  -1   9   6      112.08       94.76     16.87 o 
   0   9   6     1072.37     1110.06     32.72 o 
   1   9   6     1465.10     1351.87     67.25 o 
   2   9   6      140.54      155.89     21.21 o 
   3   9   6       17.41       21.22     22.49 o 
   4   9   6     2886.72     2747.62     72.51 o 
   5   9   6      483.90      483.15     36.67 o 
   6   9   6        6.65       36.81     29.28 o 
   7   9   6       56.41       51.94     32.31 o 
   8   9   6     1995.79     1976.31    135.83 o 
   9   9   6       26.16       34.76     34.06 o 
  10   9   6        7.17      -11.19     34.13 o 
  11   9   6       73.03       38.19     38.36 o 
  12   9   6      584.78      705.87     69.78 o 
 -11  10   6        2.10       16.29     39.31 o 
 -10  10   6       68.09       92.65     41.07 o 
  -9  10   6      388.72      402.61     43.84 o 
  -8  10   6      137.21      160.60     36.01 o 
  -7  10   6        3.85      -12.82     28.41 o 
  -6  10   6      429.93      456.31     40.47 o 
  -5  10   6      352.81      310.35     36.07 o 
  -4  10   6       80.65      124.48     24.46 o 
  -3  10   6        0.17       -0.32     22.35 o 
  -2  10   6     1206.46     1203.94     45.81 o 
  -1  10   6        3.43       22.12     22.69 o 
   0  10   6       26.77       31.76     22.08 o 
   1  10   6       75.91       72.19     23.49 o 
   2  10   6     1168.20     1045.31     45.63 o 
   3  10   6       10.93       19.50     29.84 o 
   4  10   6        1.65       13.09     30.18 o 
   5  10   6        0.35       15.45     26.23 o 
   6  10   6      487.89      545.48     49.89 o 
   7  10   6       95.70      109.73     38.04 o 
   8  10   6       13.84       27.28     35.34 o 
   9  10   6      136.00      132.12     41.22 o 
  10  10   6      182.53      215.80     45.55 o 
  11  10   6        9.48       34.85     41.29 o 
 -10  11   6       21.70       13.65     39.31 o 
  -9  11   6       34.83       19.76     32.97 o 
  -8  11   6       14.51       24.77     32.34 o 
  -7  11   6      279.23      295.54     39.47 o 
  -6  11   6       68.42       68.43     31.78 o 
  -5  11   6       12.34        8.72     27.43 o 
  -4  11   6       12.20       20.45     26.63 o 
  -3  11   6     1097.07     1261.79     62.24 o 
  -2  11   6       74.21      108.91     28.86 o 
  -1  11   6       41.77       49.41     25.70 o 
   0  11   6        3.41      -26.01     29.19 o 
   1  11   6     1026.99      980.75     55.91 o 
   2  11   6       52.39       31.37     24.65 o 
   3  11   6      522.65      551.67     53.28 o 
   4  11   6        7.55      -31.75     23.17 o 
   5  11   6      493.91      502.09     65.56 o 
   6  11   6       10.36        2.89     35.77 o 
   7  11   6      463.75      492.66     74.50 o 
   8  11   6       45.44       54.34     38.60 o 
   9  11   6      162.76      163.70     53.64 o 
  -8  12   6       31.92       39.25     34.29 o 
  -7  12   6        1.42        0.90     30.75 o 
  -6  12   6       16.34       47.01     41.26 o 
  -5  12   6       97.59      165.68     43.91 o 
  -4  12   6        5.80      -25.80     31.66 o 
  -3  12   6      213.83      300.46     45.12 o 
  -2  12   6       20.21       43.21     50.66 o 
  -1  12   6      305.03      333.53     45.64 o 
   0  12   6        5.44       -7.25     31.78 o 
   1  12   6      156.74      181.15     39.17 o 
   2  12   6       30.63       35.92     38.24 o 
   3  12   6      652.18      654.99     71.27 o 
   4  12   6        2.91        4.49     26.28 o 
   5  12   6      221.08      243.39     35.06 o 
   6  12   6       12.81       -9.01     36.64 o 
   7  12   6       82.03      111.25     60.59 o 
  -5  13   6        6.29       15.33     40.27 o 
  -4  13   6      201.48      271.66     65.56 o 
  -3  13   6       88.90      112.24     57.61 o 
  -2  13   6       40.68       99.33     54.63 o 
  -1  13   6       21.80       34.84     33.93 o 
   0  13   6      264.64      251.39     46.45 o 
   1  13   6       13.27       30.20     34.99 o 
   2  13   6       80.34      101.02     38.02 o 
   3  13   6      155.68      167.54     45.44 o 
   4  13   6      217.80      221.93     43.61 o 
 -16   1   7       66.88       10.43     45.19 o 
 -15   1   7        8.07      -21.47     28.56 o 
 -14   1   7        1.80       13.76     25.26 o 
 -13   1   7      216.27      203.61     30.58 o 
 -12   1   7      177.59      218.41     25.66 o 
 -11   1   7       21.91       25.75     19.35 o 
 -10   1   7      796.15      825.22     73.69 o 
  -9   1   7       30.90       26.67     17.62 o 
  -8   1   7     1744.05     1644.59    145.16 o 
  -7   1   7      286.45      287.13     47.38 o 
  -6   1   7      638.35      575.32     28.19 o 
  -5   1   7      442.49      447.46     44.87 o 
  -4   1   7     1889.51     1715.32     65.73 o 
  -3   1   7       93.10       92.93     15.65 o 
  -2   1   7       24.22       36.20     13.47 o 
  -1   1   7     1879.78     1747.99     90.56 o 
   0   1   7     1084.10     1104.95     32.62 o 
   1   1   7       27.79       37.41     14.04 o 
   2   1   7     1859.38     1737.75     39.41 o 
   3   1   7     3663.29     3404.42    154.12 o 
   4   1   7       23.28       10.80     14.94 o 
   5   1   7       60.79       57.41     17.06 o 
   6   1   7     2239.97     2188.10     73.40 o 
   7   1   7     3751.53     3701.82     98.85 o 
   8   1   7       48.16       48.28     19.78 o 
   9   1   7      977.81     1003.04     50.32 o 
  10   1   7      577.78      564.00     34.00 o 
  11   1   7      599.99      579.71     40.17 o 
  12   1   7      243.28      271.58     28.69 o 
  13   1   7      207.95      192.05     27.77 o 
  14   1   7      206.11      188.73     34.14 o 
  15   1   7       21.39       56.52     30.75 o 
 -16   2   7        5.60       16.89     46.68 o 
 -15   2   7       29.90       56.16     38.41 o 
 -14   2   7      176.59      210.18     42.55 o 
 -13   2   7        3.21        3.43     23.17 o 
 -12   2   7     1638.83     1447.46    129.06 o 
 -11   2   7       66.26       59.07     23.21 o 
 -10   2   7       27.93       22.25     17.15 o 
  -9   2   7       67.09       49.52     18.70 o 
  -8   2   7      450.61      416.04     36.56 o 
  -7   2   7      259.21      258.38     21.80 o 
  -6   2   7      101.23      106.43     17.95 o 
  -5   2   7        2.45        7.30     13.41 o 
  -4   2   7     1668.62     1633.29    104.23 o 
  -3   2   7     1288.69     1213.50     53.91 o 
  -2   2   7       87.35       70.35     15.04 o 
  -1   2   7      138.12      141.97     16.91 o 
   0   2   7     1093.38     1076.15     37.46 o 
   1   2   7      508.57      474.63     25.27 o 
   2   2   7     3574.58     3239.33    123.01 o 
   3   2   7      211.90      227.34     20.20 o 
   4   2   7      461.23      462.74     37.13 o 
   5   2   7      139.94      131.14     19.27 o 
   6   2   7      276.87      256.67     23.08 o 
   7   2   7       19.55        7.12     16.90 o 
   8   2   7      248.58      243.22     24.27 o 
   9   2   7       71.65       92.69     22.05 o 
  10   2   7      825.68      793.04     38.31 o 
  11   2   7      176.70      194.32     26.49 o 
  12   2   7       22.22       -8.12     31.54 o 
  13   2   7       69.33       43.53     28.57 o 
  14   2   7       18.16       39.50     28.31 o 
  15   2   7       38.31       35.35     29.62 o 
 -15   3   7       41.29       16.16     37.57 o 
 -14   3   7      231.63      209.93     43.13 o 
 -13   3   7        1.49        4.38     33.30 o 
 -12   3   7      735.45      722.48     55.37 o 
 -11   3   7        3.87        9.48     21.34 o 
 -10   3   7        9.55        1.42     20.60 o 
  -9   3   7      386.13      363.76     32.40 o 
  -8   3   7      128.44      105.50     26.86 o 
  -7   3   7       32.99       41.10     15.19 o 
  -6   3   7      324.57      248.70     22.51 o 
  -5   3   7     1121.82     1065.38     94.34 o 
  -4   3   7      301.64      286.36     20.72 o 
  -3   3   7       37.28       14.19     14.13 o 
  -2   3   7      487.92      420.38     24.44 o 
  -1   3   7     1101.11     1029.23     53.26 o 
   0   3   7     3176.53     3109.33    135.12 o 
   1   3   7      327.31      248.90     20.17 o 
   2   3   7     4365.30     3740.01    153.19 o 
   3   3   7     1202.99     1178.26     35.30 o 
   4   3   7      998.68      954.49     55.55 o 
   5   3   7        9.13        1.27     15.78 o 
   6   3   7      681.12      671.10     31.37 o 
   7   3   7      641.88      641.95     32.15 o 
   8   3   7       30.99       55.44     19.85 o 
   9   3   7       81.00       89.15     21.68 o 
  10   3   7       20.89       23.92     20.69 o 
  11   3   7      171.14      188.80     31.11 o 
  12   3   7        7.05       13.95     33.58 o 
  13   3   7       72.45       82.59     28.95 o 
  14   3   7      269.94      289.41     36.87 o 
  15   3   7       66.81       95.23     43.16 o 
 -15   4   7        0.33      -22.44     36.26 o 
 -14   4   7        6.82        1.59     35.21 o 
 -13   4   7       86.28       77.60     37.09 o 
 -12   4   7       26.06       36.93     38.24 o 
 -11   4   7      288.01      283.71     43.90 o 
 -10   4   7      112.61      107.50     33.94 o 
  -9   4   7       68.22       55.10     21.79 o 
  -8   4   7       92.22       73.07     17.35 o 
  -7   4   7      349.18      335.06     23.66 o 
  -6   4   7     1518.65     1403.36     87.10 o 
  -5   4   7        5.16        0.70     14.04 o 
  -4   4   7       21.03       18.56     14.33 o 
  -3   4   7       50.14       60.40     15.91 o 
  -2   4   7     2343.06     2357.53     88.89 o 
  -1   4   7        6.23       16.98     14.91 o 
   0   4   7      930.53      887.33     45.73 o 
   1   4   7      424.97      421.73     25.19 o 
   2   4   7      526.44      530.51     38.90 o 
   3   4   7        3.26        3.07     14.84 o 
   4   4   7     1283.13     1207.47     43.08 o 
   5   4   7      954.40      910.89     34.24 o 
   6   4   7       98.85      125.74     19.91 o 
   7   4   7       14.61       15.69     18.40 o 
   8   4   7     1201.10     1290.05     45.59 o 
   9   4   7      451.57      461.12     34.52 o 
  10   4   7       26.29       42.70     25.65 o 
  11   4   7       81.43       97.74     29.03 o 
  12   4   7      418.59      435.55     39.66 o 
  13   4   7        4.23       -9.04     34.41 o 
  14   4   7        0.74       -0.86     37.62 o 
 -15   5   7        3.54      -14.75     41.22 o 
 -14   5   7       10.45       21.50     37.40 o 
 -13   5   7        9.54       18.38     36.02 o 
 -12   5   7       98.57      107.92     37.53 o 
 -11   5   7       34.37       29.19     33.98 o 
 -10   5   7      265.94      279.87     41.01 o 
  -9   5   7       68.35       80.04     33.66 o 
  -8   5   7       18.53        6.36     28.89 o 
  -7   5   7        4.30       15.19     27.99 o 
  -6   5   7       30.61       42.22     16.56 o 
  -5   5   7      656.43      614.97     30.58 o 
  -4   5   7       88.44       65.31     16.44 o 
  -3   5   7       59.66       47.33     16.18 o 
  -2   5   7      140.35      155.85     19.17 o 
  -1   5   7      336.76      314.32     20.81 o 
   0   5   7     1079.28      935.49     43.64 o 
   1   5   7       70.82       66.79     15.30 o 
   2   5   7      312.53      352.52     35.91 o 
   3   5   7      153.69      148.12     19.65 o 
   4   5   7      688.71      626.32     30.75 o 
   5   5   7        4.03        6.54     16.38 o 
   6   5   7      119.83      106.08     20.14 o 
   7   5   7      401.53      448.80     28.61 o 
   8   5   7       12.09      -25.99     26.37 o 
   9   5   7      107.31      120.61     26.94 o 
  10   5   7       14.16       19.51     25.43 o 
  11   5   7       54.15       63.25     36.52 o 
  12   5   7        0.47        6.19     34.88 o 
  13   5   7       33.45       57.23     38.10 o 
  14   5   7       17.61       35.98     39.64 o 
 -14   6   7       73.70      105.62     43.42 o 
 -13   6   7       65.30       57.32     40.23 o 
 -12   6   7      451.73      546.11     55.12 o 
 -11   6   7      349.09      375.41     48.75 o 
 -10   6   7      116.65      100.11     37.45 o 
  -9   6   7      214.34      278.67     41.68 o 
  -8   6   7      361.61      369.19     42.34 o 
  -7   6   7      205.19      233.50     36.34 o 
  -6   6   7     1322.84     1311.44    114.23 o 
  -5   6   7       10.14       25.67     20.50 o 
  -4   6   7        7.48       20.36     15.68 o 
  -3   6   7       32.40       26.27     15.07 o 
  -2   6   7      144.61      126.91     17.51 o 
  -1   6   7       57.15       28.90     14.92 o 
   0   6   7      309.06      282.80     18.09 o 
   1   6   7      515.52      523.69     27.09 o 
   2   6   7        6.07        8.18     14.25 o 
   3   6   7        0.77        4.98     15.90 o 
   4   6   7      144.80      173.01     20.59 o 
   5   6   7     2198.80     2232.39     73.33 o 
   6   6   7      227.80      232.80     24.15 o 
   7   6   7        3.75       -1.59     25.77 o 
   8   6   7      826.07      809.95     49.15 o 
   9   6   7     1306.49     1272.09     66.88 o 
  10   6   7      164.40      144.64     39.33 o 
  11   6   7       37.56       23.90     35.61 o 
  12   6   7       55.45       77.40     39.13 o 
  13   6   7       89.26      100.01     42.23 o 
 -13   7   7      160.74      167.85     46.96 o 
 -12   7   7      225.56      265.84     47.62 o 
 -11   7   7       53.36       59.28     38.54 o 
 -10   7   7      126.91      136.28     41.57 o 
  -9   7   7       11.71       10.66     33.85 o 
  -8   7   7       59.53      107.70     35.84 o 
  -7   7   7      186.39      156.99     37.75 o 
  -6   7   7        2.33       17.93     29.77 o 
  -5   7   7       28.46       52.25     29.95 o 
  -4   7   7      342.59      387.98     27.95 o 
  -3   7   7        0.35       14.06     18.09 o 
  -2   7   7      302.86      338.84     22.88 o 
  -1   7   7       60.20       52.14     14.22 o 
   0   7   7        4.07        1.80     13.18 o 
   1   7   7       63.82       86.12     16.79 o 
   2   7   7       41.12       48.96     15.57 o 
   3   7   7       38.40       27.28     20.72 o 
   4   7   7       99.91       61.90     18.81 o 
   5   7   7       47.82       33.55     19.27 o 
   6   7   7      315.70      367.01     60.59 o 
   7   7   7        6.86       13.62     30.83 o 
   8   7   7        8.91       11.26     30.88 o 
   9   7   7       98.71      113.13     37.40 o 
  10   7   7      300.00      362.42     48.56 o 
  11   7   7        0.09       21.70     36.09 o 
  12   7   7       28.66       49.10     40.59 o 
  13   7   7       47.69       23.95     40.45 o 
 -12   8   7       87.15      109.62     44.62 o 
 -11   8   7        2.72       40.37     39.29 o 
 -10   8   7       57.78       38.97     39.61 o 
  -9   8   7       25.63       29.71     37.34 o 
  -8   8   7       32.82        8.15     34.53 o 
  -7   8   7      147.92      155.40     38.36 o 
  -6   8   7        5.82       13.10     27.53 o 
  -5   8   7       12.28       -8.47     25.73 o 
  -4   8   7      319.00      311.81     33.60 o 
  -3   8   7      612.03      616.27     40.49 o 
  -2   8   7        8.13       18.53     18.81 o 
  -1   8   7       36.14       34.74     16.75 o 
   0   8   7        8.46       10.73     17.84 o 
   1   8   7      445.11      452.66     25.36 o 
   2   8   7     1738.62     1907.44     75.47 o 
   3   8   7       57.13       38.45     17.53 o 
   4   8   7      421.66      488.84     44.24 o 
   5   8   7      200.12      223.20     36.55 o 
   6   8   7     1083.07     1015.36     59.13 o 
   7   8   7        0.06      -11.79     30.12 o 
   8   8   7      687.30      587.31     53.55 o 
   9   8   7       99.57       76.32     36.98 o 
  10   8   7        1.67       -9.49     33.82 o 
  11   8   7       43.51       68.38     39.87 o 
  12   8   7       29.38       32.03     40.03 o 
 -11   9   7        5.18       -7.26     38.18 o 
 -10   9   7        2.57       -5.29     36.24 o 
  -9   9   7       38.80       16.99     36.55 o 
  -8   9   7        0.26       10.15     35.10 o 
  -7   9   7        0.25      -28.39     33.37 o 
  -6   9   7       24.19       28.95     29.54 o 
  -5   9   7       46.61       58.49     29.61 o 
  -4   9   7       11.72       24.13     26.80 o 
  -3   9   7       14.63       35.06     27.13 o 
  -2   9   7      384.07      338.83     34.00 o 
  -1   9   7        1.47        7.75     18.66 o 
   0   9   7       33.11       24.38     18.73 o 
   1   9   7       22.01       19.84     16.41 o 
   2   9   7      136.94      145.28     27.61 o 
   3   9   7        0.58       -1.76     21.91 o 
   4   9   7       15.95       50.09     28.74 o 
   5   9   7        5.60        0.44     29.55 o 
   6   9   7       79.64       84.14     33.43 o 
   7   9   7        8.80       -3.87     31.42 o 
   8   9   7        0.62        0.60     34.51 o 
   9   9   7        4.27       -2.01     34.78 o 
  10   9   7       70.93       41.83     37.40 o 
  11   9   7        0.60       35.93     41.72 o 
 -10  10   7       12.21       -0.63     39.87 o 
  -9  10   7        2.81      -12.66     37.93 o 
  -8  10   7       85.72       34.67     38.10 o 
  -7  10   7       69.40      138.59     35.77 o 
  -6  10   7       17.33       14.08     29.87 o 
  -5  10   7        5.19        3.18     28.57 o 
  -4  10   7       49.88       69.48     30.49 o 
  -3  10   7      347.54      394.78     37.87 o 
  -2  10   7       57.94       70.90     28.11 o 
  -1  10   7      198.55      267.27     38.39 o 
   0  10   7      304.16      385.16     43.36 o 
   1  10   7      380.56      362.73     33.86 o 
   2  10   7      182.09      189.25     28.55 o 
   3  10   7       49.32       83.90     39.48 o 
   4  10   7        1.13      -11.60     32.45 o 
   5  10   7      195.42      224.80     38.90 o 
   6  10   7       73.50       64.85     34.78 o 
   7  10   7       42.37       23.93     36.13 o 
   8  10   7       29.49       19.51     37.34 o 
   9  10   7      251.69      352.59     49.68 o 
  -8  11   7       96.97      161.90     39.45 o 
  -7  11   7        0.20       19.92     31.51 o 
  -6  11   7        0.40       20.68     31.00 o 
  -5  11   7        2.76       34.13     30.14 o 
  -4  11   7      223.78      245.05     37.38 o 
  -3  11   7        7.15       15.58     35.78 o 
  -2  11   7      190.76      236.40     59.60 o 
  -1  11   7       78.98       81.57     36.31 o 
   0  11   7      265.97      233.42     59.10 o 
   1  11   7       69.11       56.13     33.63 o 
   2  11   7       42.35       30.49     26.51 o 
   3  11   7      349.04      341.90     36.31 o 
   4  11   7       32.18       32.17     28.38 o 
   5  11   7      119.62       47.68     53.14 o 
   6  11   7      113.99      111.25     60.09 o 
   7  11   7      203.85      165.38     61.58 o 
  -6  12   7      281.35      364.96     54.87 o 
  -5  12   7       58.93       63.79     69.53 o 
  -4  12   7        8.08        4.95     36.39 o 
  -3  12   7        0.26       -5.91     38.11 o 
  -1  12   7       17.46       51.65     51.15 o 
   0  12   7       59.21        9.44     51.65 o 
   1  12   7        0.18       28.80     52.15 o 
   2  12   7        5.81        9.00     32.38 o 
   3  12   7        5.96        3.36     34.11 o 
   4  12   7      190.80      151.42     32.69 o 
   5  12   7       35.74       35.65     29.56 o 
 -15   0   8      370.16      374.96     66.55 o 
 -14   0   8       79.22        6.95     41.72 o 
 -13   0   8       55.87       57.05     35.19 o 
 -12   0   8      489.43      525.90     81.70 o 
 -11   0   8      463.99      503.08     82.94 o 
 -10   0   8        7.85        4.42     27.31 o 
  -9   0   8        8.97       15.25     25.90 o 
  -8   0   8       52.85       54.85     28.03 o 
  -7   0   8      264.73      255.81     33.93 o 
  -6   0   8       27.32       30.97     24.70 o 
  -5   0   8      577.40      472.31     42.21 o 
  -4   0   8       95.16       91.30     26.22 o 
  -3   0   8     1241.05      985.33     68.54 o 
  -2   0   8      654.35      578.47     48.92 o 
  -1   0   8     5954.38     5569.07    189.72 o 
   0   0   8      615.79      601.05     42.14 o 
   1   0   8     2216.71     2121.53     66.02 o 
   2   0   8     1438.63     1450.97     84.43 o 
   3   0   8     5782.19     5363.33    100.08 o 
   4   0   8      172.44      133.55     28.69 o 
   5   0   8     1483.59     1461.83    122.67 o 
   6   0   8      337.75      391.41     62.82 o 
   7   0   8     1586.33     1497.38    120.93 o 
   8   0   8       69.00       72.00     30.88 o 
   9   0   8      517.79      512.29     46.48 o 
  10   0   8      177.05      228.75     41.59 o 
  11   0   8     1063.61     1108.34     66.00 o 
  12   0   8      178.19      248.82     60.09 o 
  13   0   8       22.12       12.58     34.21 o 
  14   0   8        1.00        8.38     35.63 o 
 -15   1   8       23.67       36.59     31.93 o 
 -14   1   8       17.63       21.58     27.42 o 
 -13   1   8       23.31       10.87     24.49 o 
 -12   1   8        6.57      -12.56     20.50 o 
 -11   1   8      657.79      670.30     59.71 o 
 -10   1   8       19.59       38.05     19.92 o 
  -9   1   8      413.48      431.28     48.82 o 
  -8   1   8      280.64      282.08     25.44 o 
  -7   1   8      638.31      586.29     55.48 o 
  -6   1   8      974.67      870.30     63.22 o 
  -5   1   8     1536.75     1404.82     82.37 o 
  -4   1   8      215.21      161.96     20.10 o 
  -3   1   8      370.60      378.01     24.81 o 
  -2   1   8     2008.49     1875.01    145.55 o 
  -1   1   8     1063.97     1103.50     45.52 o 
   0   1   8       29.22        6.66     15.32 o 
   1   1   8     1883.37     1820.03     43.66 o 
   2   1   8      249.86      252.35     22.89 o 
   3   1   8       44.45       58.65     18.31 o 
   4   1   8        4.94        8.46     17.23 o 
   5   1   8     1459.21     1463.12     42.27 o 
   6   1   8        4.04        3.58     18.15 o 
   7   1   8      100.58      118.16     22.22 o 
   8   1   8      164.80      179.53     25.10 o 
   9   1   8      265.43      309.48     28.89 o 
  10   1   8       17.74        7.80     22.78 o 
  11   1   8       87.68       52.37     25.53 o 
  12   1   8      195.77      248.92     30.82 o 
  13   1   8      236.64      282.21     31.37 o 
  14   1   8       24.00       32.22     30.46 o 
 -15   2   8       27.93       29.52     38.78 o 
 -14   2   8       52.62       61.62     37.04 o 
 -13   2   8       18.45       48.02     26.49 o 
 -12   2   8      554.57      531.58     56.00 o 
 -11   2   8      148.07      157.40     39.32 o 
 -10   2   8       25.59        7.72     20.49 o 
  -9   2   8      725.13      712.95     60.36 o 
  -8   2   8     1116.38     1132.64    120.21 o 
  -7   2   8      124.07      111.00     23.35 o 
  -6   2   8        9.94        6.99     16.30 o 
  -5   2   8     1126.95     1105.45    101.72 o 
  -4   2   8     2553.70     2494.85    183.58 o 
  -3   2   8     1371.30     1237.88     63.22 o 
  -2   2   8       19.04        2.45     15.31 o 
  -1   2   8       35.08       17.86     17.90 o 
   0   2   8     4558.61     4674.53    119.78 o 
   1   2   8      155.22      129.84     19.93 o 
   2   2   8      392.93      379.66     25.56 o 
   3   2   8      165.34      158.20     21.23 o 
   4   2   8     3131.73     3070.21     59.35 o 
   5   2   8      454.28      453.36     28.52 o 
   6   2   8      457.76      506.86     30.84 o 
   7   2   8        8.84       -0.35     19.35 o 
   8   2   8     1549.18     1621.15     51.47 o 
   9   2   8      856.26      859.87     40.15 o 
  10   2   8      349.75      424.96     32.59 o 
  11   2   8      202.10      224.69     34.08 o 
  12   2   8      646.03      670.29     47.68 o 
  13   2   8       56.74      103.72     31.71 o 
  14   2   8      293.47      306.12     39.32 o 
 -14   3   8      336.35      425.28     53.28 o 
 -13   3   8      159.98      175.58     42.78 o 
 -12   3   8       64.05       34.15     34.78 o 
 -11   3   8        6.75       19.84     23.44 o 
 -10   3   8     1476.13     1411.68    109.50 o 
  -9   3   8        4.38       20.74     18.04 o 
  -8   3   8      162.02      199.53     22.90 o 
  -7   3   8       20.05       54.18     18.30 o 
  -6   3   8     1564.21     1484.44    101.65 o 
  -5   3   8        1.30        9.34     17.02 o 
  -4   3   8       12.87       12.76     16.77 o 
  -3   3   8       39.10       23.61     17.05 o 
  -2   3   8     1588.83     1511.35     67.74 o 
  -1   3   8      278.85      305.46     23.69 o 
   0   3   8     1085.98      923.26     39.36 o 
   1   3   8      724.96      696.43     31.56 o 
   2   3   8     1922.92     1924.81     45.68 o 
   3   3   8       63.18       58.93     18.40 o 
   4   3   8     1022.61      980.08     37.06 o 
   5   3   8      363.05      393.78     27.77 o 
   6   3   8     2004.06     1961.81     49.32 o 
   7   3   8       24.83       39.48     20.85 o 
   8   3   8      233.69      236.29     26.73 o 
   9   3   8       53.26       77.35     23.50 o 
  10   3   8      698.86      711.57     39.24 o 
  11   3   8       99.11      115.70     30.92 o 
  12   3   8      122.22      157.69     33.16 o 
  13   3   8        0.04      -18.56     26.63 o 
 -14   4   8       15.08        2.94     37.09 o 
 -13   4   8      132.61      131.42     43.67 o 
 -12   4   8        7.73       -8.73     34.13 o 
 -11   4   8       30.41       27.84     35.28 o 
 -10   4   8      103.70      101.78     37.90 o 
  -9   4   8      602.46      626.53     50.83 o 
  -8   4   8      374.01      372.69     27.70 o 
  -7   4   8     1933.11     2010.20    102.15 o 
  -6   4   8     1040.81     1001.61     69.82 o 
  -5   4   8      880.84      812.72     34.11 o 
  -4   4   8     1064.90     1036.35     56.49 o 
  -3   4   8     3947.42     4057.41    189.89 o 
  -2   4   8      990.60      984.28     35.67 o 
  -1   4   8     2080.70     2023.67     75.41 o 
   0   4   8       49.72       57.20     18.21 o 
   1   4   8      159.23      158.67     20.41 o 
   2   4   8       54.61       38.89     17.71 o 
   3   4   8     1833.95     1754.19     45.37 o 
   4   4   8      139.58      129.16     21.36 o 
   5   4   8      116.33      104.77     20.91 o 
   6   4   8       48.02       58.35     21.58 o 
   7   4   8     1411.21     1493.85     45.99 o 
   8   4   8      227.39      265.32     28.07 o 
   9   4   8        5.05        0.38     21.24 o 
  10   4   8      196.69      246.12     34.56 o 
  11   4   8      725.46      741.12     48.61 o 
  12   4   8       82.70      136.21     34.30 o 
  13   4   8       20.90       42.87     39.21 o 
 -13   5   8       91.39      157.25     44.37 o 
 -12   5   8      102.28       82.52     40.12 o 
 -11   5   8      197.15      170.22     42.63 o 
 -10   5   8      642.24      625.64     98.09 o 
  -9   5   8      422.61      497.67     88.90 o 
  -8   5   8       84.38       82.24     34.72 o 
  -7   5   8      194.19      203.31     38.44 o 
  -6   5   8       51.13       52.88     19.51 o 
  -5   5   8      405.83      430.34     36.85 o 
  -4   5   8      396.93      394.86     28.53 o 
  -3   5   8     3893.03     3987.02    159.14 o 
  -2   5   8      661.34      633.37     33.95 o 
  -1   5   8      207.63      215.52     22.60 o 
   0   5   8      493.80      453.20     27.88 o 
   1   5   8     2067.01     2136.40     48.57 o 
   2   5   8      143.38      124.41     20.54 o 
   3   5   8     1814.59     1768.81     52.26 o 
   4   5   8      146.73      167.87     22.89 o 
   5   5   8     2008.39     2163.09     66.38 o 
   6   5   8        1.56       -3.23     19.57 o 
   7   5   8      286.58      281.38     27.52 o 
   8   5   8        0.92      -10.80     24.27 o 
   9   5   8     1288.44     1272.72     65.49 o 
  10   5   8       22.75       33.74     28.33 o 
  11   5   8      127.72      149.95     41.68 o 
  12   5   8       31.59       22.02     37.67 o 
  13   5   8      181.12      199.07     47.56 o 
 -13   6   8      389.11      405.53     65.56 o 
 -12   6   8        5.28       32.96     41.08 o 
 -11   6   8        5.98       23.19     37.31 o 
 -10   6   8        2.78       -5.68     35.61 o 
  -9   6   8      270.78      297.20     45.11 o 
  -8   6   8      478.03      476.01     50.26 o 
  -7   6   8       35.63       60.86     34.82 o 
  -6   6   8       28.06       49.36     32.30 o 
  -5   6   8       37.92       74.94     24.83 o 
  -4   6   8      728.97      780.71     35.10 o 
  -3   6   8      163.78      200.77     23.21 o 
  -2   6   8        1.39        3.00     16.50 o 
  -1   6   8      163.80      188.36     22.67 o 
   0   6   8      898.77      979.25     33.41 o 
   1   6   8       11.60       15.51     16.36 o 
   2   6   8        2.48        7.11     20.13 o 
   3   6   8      323.95      305.29     26.20 o 
   4   6   8     1144.18     1119.16     40.11 o 
   5   6   8       50.80       76.17     21.48 o 
   6   6   8      190.75      238.58     26.42 o 
   7   6   8      415.14      417.93     36.41 o 
   8   6   8      304.59      300.82     44.10 o 
   9   6   8       17.75       27.96     35.13 o 
  10   6   8      117.83      126.67     39.87 o 
  11   6   8      138.40       99.43     40.93 o 
  12   6   8       73.12       75.13     42.41 o 
 -12   7   8       38.13       43.21     43.06 o 
 -11   7   8      193.58      205.68     48.30 o 
 -10   7   8      297.84      321.30     48.98 o 
  -9   7   8        1.11       51.21     37.45 o 
  -8   7   8       44.86       51.76     36.24 o 
  -7   7   8      326.16      342.26     46.72 o 
  -6   7   8     1010.49     1089.16     95.11 o 
  -5   7   8       12.42       14.13     32.12 o 
  -4   7   8       13.71       -8.87     29.13 o 
  -3   7   8       30.49       43.69     23.45 o 
  -2   7   8     2045.57     2146.82    100.88 o 
  -1   7   8       81.08      100.82     19.72 o 
   0   7   8        1.31       12.92     17.17 o 
   1   7   8        1.36        5.09     16.73 o 
   2   7   8     2008.55     2181.71     93.05 o 
   3   7   8      226.61      236.16     25.49 o 
   4   7   8      197.24      185.31     24.69 o 
   5   7   8       10.85       27.04     20.89 o 
   6   7   8      956.86     1070.72     60.86 o 
   7   7   8       90.27      107.78     36.42 o 
   8   7   8      519.59      510.39     51.89 o 
   9   7   8        1.63        6.87     37.00 o 
  10   7   8      539.84      565.14     56.36 o 
  11   7   8       79.10      118.59     43.19 o 
 -11   8   8      153.55      145.94     46.93 o 
 -10   8   8       76.37       43.77     40.70 o 
  -9   8   8        8.65        6.04     37.19 o 
  -8   8   8      291.11      373.42     49.14 o 
  -7   8   8        1.11       -0.92     35.26 o 
  -6   8   8        6.79       33.51     34.37 o 
  -5   8   8      131.55      124.07     36.91 o 
  -4   8   8      134.72      188.07     34.15 o 
  -3   8   8       32.42       36.03     26.87 o 
  -2   8   8      170.53      181.78     25.82 o 
  -1   8   8      715.04      744.43     37.04 o 
   0   8   8      203.01      228.10     26.72 o 
   1   8   8       26.28       39.81     18.85 o 
   2   8   8      372.18      450.69     34.84 o 
   3   8   8      246.24      274.76     26.12 o 
   4   8   8      404.40      447.00     47.56 o 
   5   8   8      143.89      173.10     38.81 o 
   6   8   8      249.89      253.17     41.88 o 
   7   8   8       43.48       45.41     43.70 o 
   8   8   8      172.70      174.79     41.59 o 
   9   8   8       11.24       20.13     35.54 o 
  10   8   8       39.32       19.97     41.13 o 
 -10   9   8        6.37      -12.82     38.16 o 
  -9   9   8      203.63      290.50     51.65 o 
  -8   9   8       87.50       90.61     41.43 o 
  -7   9   8      164.36      189.60     43.99 o 
  -6   9   8      211.16      215.77     43.72 o 
  -5   9   8     1171.26     1394.36     85.26 o 
  -4   9   8      149.47      194.19     35.42 o 
  -3   9   8      350.96      361.30     38.59 o 
  -2   9   8      106.16      110.57     30.83 o 
  -1   9   8      224.06      283.15     29.13 o 
   0   9   8        6.86       28.40     22.65 o 
   1   9   8      472.91      509.99     33.95 o 
   2   9   8        8.01       18.97     32.13 o 
   3   9   8       12.27       17.60     35.51 o 
   4   9   8       16.60       20.56     32.37 o 
   5   9   8     1015.76     1043.08     64.00 o 
   6   9   8      105.65      143.77     40.12 o 
   7   9   8        3.81        4.91     35.00 o 
   8   9   8       52.17       69.38     39.52 o 
   9   9   8      572.47      647.00     60.92 o 
  -8  10   8      145.87      216.18     48.28 o 
  -7  10   8      124.58      115.68     41.96 o 
  -6  10   8       15.52       37.07     34.27 o 
  -5  10   8      239.29      275.35     39.59 o 
  -4  10   8       17.61       18.69     30.76 o 
  -3  10   8      327.84      395.73     58.16 o 
  -2  10   8       72.90       75.28     31.66 o 
  -1  10   8     1254.46     1299.94     98.09 o 
   0  10   8        0.48       -4.47     34.99 o 
   1  10   8       75.61      126.64     54.63 o 
   2  10   8       94.93      128.88     44.95 o 
   3  10   8      743.86      790.65     83.93 o 
   4  10   8        1.77      -26.82     50.16 o 
   5  10   8        0.74       24.83     53.64 o 
   6  10   8       24.94       14.41     36.15 o 
   7  10   8      104.47      123.26     41.33 o 
  -6  11   8       94.06      108.80     36.91 o 
  -5  11   8       36.82       64.91     33.85 o 
  -4  11   8        6.27       10.09     31.47 o 
  -3  11   8       27.68       -4.79     38.31 o 
  -2  11   8      317.90      362.45     51.80 o 
  -1  11   8       95.46       55.04     38.02 o 
   0  11   8      166.47      180.78     66.55 o 
   2  11   8      246.45      302.45     66.55 o 
   3  11   8       47.17       42.79     37.18 o 
   4  11   8       57.74       22.35     51.65 o 
   5  11   8       46.54       42.21     58.11 o 
 -13   1   9       13.37       34.89     26.92 o 
 -12   1   9        5.56       33.22     26.68 o 
 -11   1   9      378.22      355.24     32.34 o 
 -10   1   9       20.31       49.65     23.06 o 
  -9   1   9       76.02      116.97     24.22 o 
  -8   1   9       30.81       42.75     22.00 o 
  -7   1   9      140.03      128.65     23.78 o 
  -6   1   9      559.74      513.55     36.11 o 
  -5   1   9      234.67      256.60     25.44 o 
  -4   1   9       34.93       35.21     19.01 o 
  -3   1   9        9.38      -11.25     19.90 o 
  -2   1   9     2038.68     2018.20     49.00 o 
  -1   1   9      110.07      121.11     20.86 o 
   0   1   9      463.71      445.82     28.66 o 
   1   1   9      747.50      693.99     34.38 o 
   2   1   9      254.72      246.86     25.68 o 
   3   1   9      126.36      125.40     22.76 o 
   4   1   9      556.74      587.67     34.14 o 
   5   1   9     1742.03     1738.17     49.20 o 
   6   1   9       47.45       67.23     22.84 o 
   7   1   9      146.71      163.02     26.30 o 
   8   1   9     1031.91     1107.35     44.49 o 
   9   1   9      779.83      778.51     42.58 o 
  10   1   9       16.24       25.95     25.61 o 
  11   1   9       54.34       73.49     27.95 o 
  12   1   9      354.18      413.85     44.04 o 
 -13   2   9      100.28      112.02     41.74 o 
 -12   2   9      166.99      152.62     32.42 o 
 -11   2   9       87.18       71.53     28.25 o 
 -10   2   9       47.86       71.82     24.18 o 
  -9   2   9      284.30      323.49     34.01 o 
  -8   2   9       70.91      114.04     22.31 o 
  -7   2   9      335.69      347.14     27.69 o 
  -6   2   9       23.58       15.91     18.51 o 
  -5   2   9      162.07      168.32     23.05 o 
  -4   2   9       57.83       45.46     19.27 o 
  -3   2   9      131.59      104.66     21.39 o 
  -2   2   9      368.54      364.88     30.79 o 
  -1   2   9     1227.67     1131.02     40.13 o 
   0   2   9       28.69       16.69     17.78 o 
   1   2   9      672.50      683.20     33.78 o 
   2   2   9      141.22      129.94     22.32 o 
   3   2   9      243.81      234.09     25.05 o 
   4   2   9      232.39      226.95     25.66 o 
   5   2   9       92.74      109.68     23.15 o 
   6   2   9       60.24       63.61     22.71 o 
   7   2   9       47.66       27.18     22.89 o 
   8   2   9      162.62      184.83     28.11 o 
   9   2   9      132.53      127.73     27.44 o 
  10   2   9       96.35      106.21     27.92 o 
  11   2   9       39.79       57.48     27.82 o 
  12   2   9       12.17       36.77     30.85 o 
 -13   3   9       37.14       37.53     39.72 o 
 -12   3   9        0.33      -12.32     35.07 o 
 -11   3   9      104.14      116.85     41.14 o 
 -10   3   9       66.92       60.34     26.67 o 
  -9   3   9        3.22       -7.21     19.54 o 
  -8   3   9       17.66       25.69     20.04 o 
  -7   3   9      237.24      241.49     25.90 o 
  -6   3   9        6.17       10.41     18.21 o 
  -5   3   9      301.71      295.22     26.38 o 
  -4   3   9      169.45      159.29     23.07 o 
  -3   3   9      731.39      751.80     34.63 o 
  -2   3   9        9.40       17.23     18.22 o 
  -1   3   9        3.16       23.10     21.75 o 
   0   3   9      541.42      504.80     30.42 o 
   1   3   9      827.15      823.33     36.41 o 
   2   3   9      203.71      205.46     24.57 o 
   3   3   9      162.72      168.18     24.51 o 
   4   3   9      118.04      112.15     22.84 o 
   5   3   9      525.57      495.90     32.30 o 
   6   3   9      441.75      414.21     31.44 o 
   7   3   9       63.49       72.93     23.97 o 
   8   3   9       54.70       82.02     25.28 o 
   9   3   9       20.74       26.21     24.69 o 
  10   3   9       62.53       80.68     27.04 o 
  11   3   9       88.34       84.71     40.56 o 
  12   3   9       78.27       89.23     34.14 o 
 -12   4   9      221.27      247.87     47.45 o 
 -11   4   9       55.27       72.98     38.32 o 
 -10   4   9       78.74       95.43     39.44 o 
  -9   4   9       56.90       76.06     36.91 o 
  -8   4   9      244.03      274.31     32.73 o 
  -7   4   9       26.39       47.28     21.22 o 
  -6   4   9       58.21       65.37     21.35 o 
  -5   4   9      120.80      149.99     23.74 o 
  -4   4   9       63.53       84.89     20.92 o 
  -3   4   9        0.56       22.07     19.42 o 
  -2   4   9       40.36       33.54     19.78 o 
  -1   4   9       29.30       46.73     20.04 o 
   0   4   9      753.59      695.27     39.51 o 
   1   4   9      230.23      242.82     25.05 o 
   2   4   9      465.94      423.13     29.79 o 
   3   4   9      949.76      972.95     39.62 o 
   4   4   9      199.44      156.70     24.24 o 
   5   4   9       55.89       62.99     22.13 o 
   6   4   9      370.97      364.92     31.07 o 
   7   4   9      958.55     1002.67     43.19 o 
   8   4   9       11.42       20.02     24.22 o 
   9   4   9      504.32      558.75     37.69 o 
  10   4   9        3.05      -15.60     30.00 o 
  11   4   9       60.94       60.34     32.48 o 
  12   4   9      169.12      163.71     37.46 o 
 -12   5   9       54.95       11.56     41.26 o 
 -11   5   9        1.32       -2.46     37.83 o 
 -10   5   9       16.90       49.03     38.02 o 
  -9   5   9       24.59       10.79     36.13 o 
  -8   5   9       23.46        6.65     34.13 o 
  -7   5   9       44.54       13.89     35.18 o 
  -6   5   9       15.76       12.69     19.68 o 
  -5   5   9       84.84       78.07     21.82 o 
  -4   5   9       29.42       26.21     20.36 o 
  -3   5   9      242.45      233.20     25.14 o 
  -2   5   9        5.57       21.05     19.70 o 
  -1   5   9       40.17       25.35     20.05 o 
   0   5   9      208.34      236.96     25.52 o 
   1   5   9      222.74      228.39     25.18 o 
   2   5   9       10.21       30.34     20.41 o 
   3   5   9       46.08       36.72     20.60 o 
   4   5   9       25.56       56.68     22.06 o 
   5   5   9        8.36        3.90     21.66 o 
   6   5   9      156.74      167.60     27.11 o 
   7   5   9        0.18        1.79     23.05 o 
   8   5   9        3.68        4.34     28.67 o 
   9   5   9        6.83       -2.79     28.91 o 
  10   5   9       61.74       54.79     30.99 o 
  11   5   9        6.12       -1.48     38.89 o 
 -11   6   9      124.95       89.01     44.54 o 
 -10   6   9      169.93      164.87     46.06 o 
  -9   6   9      446.77      477.00     54.77 o 
  -8   6   9      132.64      210.68     45.11 o 
  -7   6   9      398.10      339.34     46.86 o 
  -6   6   9      304.50      296.61     45.15 o 
  -5   6   9       42.31       29.23     25.94 o 
  -4   6   9      212.03      371.95     35.94 o 
  -3   6   9       45.59       86.77     22.32 o 
  -2   6   9       33.66       23.89     20.22 o 
  -1   6   9        6.16      -11.39     19.57 o 
   0   6   9      469.15      562.08     33.47 o 
   1   6   9        9.39       14.62     23.40 o 
   2   6   9      573.62      534.72     32.95 o 
   3   6   9      700.81      680.97     36.91 o 
   4   6   9        8.37       28.53     21.25 o 
   5   6   9        0.10        0.25     21.57 o 
   6   6   9      612.69      639.78     38.01 o 
   7   6   9     1036.91     1036.70     52.37 o 
   8   6   9       18.63        5.17     28.25 o 
   9   6   9       22.21       61.95     39.44 o 
  10   6   9      115.05      215.91     48.44 o 
 -10   7   9        6.83      -34.89     37.53 o 
  -9   7   9       82.19      109.31     43.55 o 
  -8   7   9       97.50       96.66     42.57 o 
  -7   7   9        5.27       16.52     36.24 o 
  -6   7   9       16.81       11.16     34.83 o 
  -5   7   9      103.34      143.86     39.66 o 
  -4   7   9       25.41       25.77     34.39 o 
  -3   7   9      102.28       93.27     27.86 o 
  -2   7   9       45.06       29.07     25.01 o 
  -1   7   9        7.78       20.35     21.18 o 
   0   7   9       63.20       78.31     22.29 o 
   1   7   9       27.65       17.42     21.27 o 
   2   7   9       11.44       35.45     21.27 o 
   3   7   9       70.62       57.92     22.65 o 
   4   7   9       17.46       33.19     23.22 o 
   5   7   9       23.40       29.31     23.25 o 
   6   7   9        5.51        2.26     28.48 o 
   7   7   9       43.24       50.52     37.22 o 
   8   7   9        5.03       -7.37     36.27 o 
   9   7   9       57.19       75.84     41.43 o 
  -9   8   9        1.44        9.85     40.77 o 
  -8   8   9       86.93      108.60     43.27 o 
  -7   8   9        4.22       14.06     36.79 o 
  -6   8   9       12.45       21.16     37.80 o 
  -5   8   9       96.11      168.49     42.99 o 
  -4   8   9      158.13      153.42     41.36 o 
  -3   8   9        0.06        8.57     33.47 o 
  -2   8   9       28.14       28.02     26.40 o 
  -1   8   9      380.12      549.40     51.61 o 
   0   8   9      485.14      504.26     40.25 o 
   1   8   9        0.85       -2.03     21.09 o 
   2   8   9       41.63       41.89     22.41 o 
   3   8   9      475.69      615.23     37.45 o 
   4   8   9      469.51      496.73     64.56 o 
   5   8   9        1.71        4.01     34.93 o 
   6   8   9      116.07       88.90     58.60 o 
   7   8   9      281.50      331.52     49.37 o 
   8   8   9      128.30      125.24     48.17 o 
  -7   9   9       17.75       17.46     39.33 o 
  -6   9   9       16.91       40.09     39.41 o 
  -5   9   9       42.30       56.92     38.71 o 
  -4   9   9        0.35      -21.12     35.03 o 
  -3   9   9       69.39       62.77     60.84 o 
  -2   9   9       24.95       30.66     30.78 o 
  -1   9   9       28.61       14.05     30.53 o 
   0   9   9        7.28       -6.11     27.29 o 
   1   9   9       52.63       93.58     29.66 o 
   2   9   9        4.02       36.75     53.64 o 
   3   9   9       91.38      104.29     60.59 o 
   4   9   9       13.42       44.09     35.34 o 
   5   9   9       20.91       15.05     35.63 o 
   6   9   9       39.81       30.54     36.91 o 
  -5  10   9      164.07      184.10     45.45 o 
  -4  10   9        6.81       17.18     38.75 o 
  -3  10   9        3.23      -15.47     31.14 o 
  -2  10   9        3.95       13.95     31.39 o 
  -1  10   9       42.91       50.57     40.28 o 
   0  10   9      264.42      308.41     67.05 o 
   1  10   9      320.30      400.29     68.54 o 
   2  10   9      257.86      304.44     69.53 o 
   3  10   9      142.73      123.17     60.09 o 
   4  10   9       42.39      113.23     59.60 o 
 -12   0  10       10.39       16.50     36.39 o 
 -11   0  10      281.59      250.96     49.66 o 
 -10   0  10       60.79       40.65     35.56 o 
  -9   0  10      600.09      592.66    141.04 o 
  -8   0  10       84.89      103.66     36.87 o 
  -7   0  10      110.16      157.75     39.98 o 
  -6   0  10      574.86      575.11     70.03 o 
  -5   0  10      682.17      588.68     52.40 o 
  -4   0  10      260.63      254.01     37.88 o 
  -3   0  10      487.75      464.25     44.93 o 
  -2   0  10     3741.55     3810.57    158.92 o 
  -1   0  10       56.54       93.37     33.01 o 
   0   0  10      607.47      570.60     48.91 o 
   1   0  10       35.25       76.92     33.87 o 
   2   0  10     1133.91     1236.76     65.09 o 
   3   0  10      705.48      713.23     54.61 o 
   4   0  10       78.13       80.33     34.37 o 
   5   0  10        5.24       27.80     34.76 o 
   6   0  10      239.17      248.40     43.16 o 
   7   0  10      725.85      771.71     59.17 o 
   8   0  10      137.19      147.54     41.05 o 
   9   0  10       45.32       72.64     40.34 o 
  10   0  10      149.78      149.48     44.90 o 
  11   0  10      117.60      121.46     45.82 o 
 -12   1  10      190.75      238.76     35.63 o 
 -11   1  10        1.35       19.15     25.31 o 
 -10   1  10        1.53       10.22     23.34 o 
  -9   1  10      106.57      126.52     30.75 o 
  -8   1  10      524.29      579.36     42.22 o 
  -7   1  10       14.66       14.40     21.24 o 
  -6   1  10       26.47       18.11     21.13 o 
  -5   1  10      319.88      319.19     33.52 o 
  -4   1  10       89.02      118.37     23.92 o 
  -3   1  10      124.98      118.70     22.93 o 
  -2   1  10     1040.31      985.60     41.39 o 
  -1   1  10      745.40      742.04     37.69 o 
   0   1  10      158.10      148.66     25.08 o 
   1   1  10      585.62      580.46     35.69 o 
   2   1  10      667.10      663.12     37.41 o 
   3   1  10      125.10      135.71     25.41 o 
   4   1  10        3.35       13.95     21.95 o 
   5   1  10      348.69      385.84     32.71 o 
   6   1  10      310.04      300.83     30.98 o 
   7   1  10        0.93       16.74     24.87 o 
   8   1  10       33.07       48.99     25.88 o 
   9   1  10       88.76       72.80     28.98 o 
  10   1  10      114.29      120.88     30.06 o 
  11   1  10        1.51       -3.25     27.41 o 
 -11   2  10       24.76       45.98     28.85 o 
 -10   2  10        9.37       20.34     22.21 o 
  -9   2  10      109.90      134.09     25.67 o 
  -8   2  10      295.75      323.54     31.12 o 
  -7   2  10      255.45      292.96     29.73 o 
  -6   2  10        4.40       16.65     21.03 o 
  -5   2  10      172.33      254.95     27.69 o 
  -4   2  10     1421.70     1413.02     46.77 o 
  -3   2  10      972.84      926.05     39.78 o 
  -2   2  10      575.75      543.03     33.97 o 
  -1   2  10        8.28       24.48     21.10 o 
   0   2  10      380.82      386.76     30.69 o 
   1   2  10      713.26      730.68     37.83 o 
   2   2  10      654.16      672.74     37.54 o 
   3   2  10       32.13       51.43     22.12 o 
   4   2  10       42.13       47.76     23.76 o 
   5   2  10      650.91      749.68     40.41 o 
   6   2  10      404.44      458.25     35.27 o 
   7   2  10        6.84      -14.67     23.99 o 
   8   2  10       84.35       76.34     27.88 o 
   9   2  10      421.42      437.56     37.28 o 
  10   2  10      584.04      693.59     44.25 o 
 -11   3  10       25.92       12.99     38.02 o 
 -10   3  10      219.97      185.99     33.93 o 
  -9   3  10      227.74      253.87     35.84 o 
  -8   3  10       30.86       20.54     22.98 o 
  -7   3  10       14.85        3.72     21.54 o 
  -6   3  10      594.89      583.84     35.82 o 
  -5   3  10      226.55      248.56     27.78 o 
  -4   3  10        0.66       21.17     21.54 o 
  -3   3  10       30.61       14.08     20.85 o 
  -2   3  10      202.75      205.68     26.88 o 
  -1   3  10      373.41      410.29     30.30 o 
   0   3  10       16.59       16.36     20.93 o 
   1   3  10       13.58        0.32     20.62 o 
   2   3  10       32.63       38.53     22.65 o 
   3   3  10      746.16      723.48     39.24 o 
   4   3  10       88.30       94.57     25.21 o 
   5   3  10       53.16       54.68     24.09 o 
   6   3  10       50.69       75.83     25.42 o 
   7   3  10      400.21      383.73     34.85 o 
   8   3  10       46.64       57.11     26.76 o 
   9   3  10       19.57       17.45     27.34 o 
  10   3  10      105.08      154.81     31.52 o 
 -11   4  10      100.87      119.53     45.07 o 
 -10   4  10      495.04      625.08     59.80 o 
  -9   4  10       52.39       29.79     38.90 o 
  -8   4  10        9.50       31.59     26.98 o 
  -7   4  10       24.60       27.78     21.87 o 
  -6   4  10      112.85      137.36     26.11 o 
  -5   4  10      419.39      411.69     32.10 o 
  -4   4  10       74.19       97.69     24.16 o 
  -3   4  10       70.47       78.01     23.06 o 
  -2   4  10       32.36       17.04     21.09 o 
  -1   4  10      339.83      352.69     29.55 o 
   0   4  10      289.46      286.45     28.64 o 
   1   4  10      242.06      265.45     28.23 o 
   2   4  10       58.60       86.26     24.16 o 
   3   4  10      576.65      565.21     35.72 o 
   4   4  10      497.83      517.55     35.53 o 
   5   4  10       13.62        0.82     23.28 o 
   6   4  10      277.33      280.44     31.39 o 
   7   4  10      472.54      520.65     37.62 o 
   8   4  10       60.51       74.08     27.52 o 
   9   4  10      191.08      213.05     32.29 o 
  10   4  10      416.13      509.39     47.11 o 
 -10   5  10      261.74      301.15     50.98 o 
  -9   5  10      224.00      283.15     48.85 o 
  -8   5  10        3.09      -17.14     35.98 o 
  -7   5  10       98.53       98.07     41.86 o 
  -6   5  10      584.06      602.66     45.17 o 
  -5   5  10      182.38      224.70     28.06 o 
  -4   5  10      333.29      401.33     32.01 o 
  -3   5  10      354.39      343.22     30.36 o 
  -2   5  10      189.21      210.40     27.79 o 
  -1   5  10        3.24       33.86     24.64 o 
   0   5  10     1043.62     1133.69     44.62 o 
   1   5  10      292.85      346.62     31.36 o 
   2   5  10      191.50      165.87     26.33 o 
   3   5  10        1.48       -9.48     21.98 o 
   4   5  10      168.33      199.97     28.42 o 
   5   5  10      422.39      471.77     35.62 o 
   6   5  10      162.74      170.90     29.32 o 
   7   5  10        1.40      -15.41     24.04 o 
   8   5  10        2.97       43.31     30.80 o 
   9   5  10      536.94      550.48     48.05 o 
  -9   6  10        6.71      -30.04     38.04 o 
  -8   6  10       36.44       73.18     41.37 o 
  -7   6  10       22.49       -8.45     36.60 o 
  -6   6  10       63.43       68.43     41.35 o 
  -5   6  10        8.65        1.09     36.69 o 
  -4   6  10      189.88      227.50     34.44 o 
  -3   6  10      184.02      215.74     27.60 o 
  -2   6  10       31.51       46.98     23.16 o 
  -1   6  10        2.76        4.40     22.03 o 
   0   6  10      281.89      303.93     35.14 o 
   1   6  10      144.08      185.61     27.68 o 
   2   6  10       43.80       76.61     24.99 o 
   3   6  10        0.70       10.54     22.52 o 
   4   6  10      457.03      515.48     36.44 o 
   5   6  10      177.59      177.79     29.94 o 
   6   6  10       59.66       44.72     25.33 o 
   7   6  10        2.53      -30.43     29.12 o 
   8   6  10       98.36      123.85     35.57 o 
  -8   7  10       97.18      150.42     46.21 o 
  -7   7  10       33.68       23.02     40.21 o 
  -6   7  10      218.74      288.55     49.33 o 
  -5   7  10      200.04      246.66     46.13 o 
  -4   7  10       85.86       54.90     39.17 o 
  -3   7  10        3.39       40.19     29.10 o 
  -2   7  10      225.87      263.43     35.78 o 
  -1   7  10      313.07      354.48     32.04 o 
   0   7  10      138.82      102.23     29.36 o 
   1   7  10       21.10       23.53     22.63 o 
   2   7  10      412.89      488.84     34.49 o 
   3   7  10      689.74      702.04     41.36 o 
   4   7  10      380.26      417.22     35.89 o 
   5   7  10       30.42       31.55     25.58 o 
   6   7  10       22.75       31.71     39.83 o 
   7   7  10      248.38      277.01     49.62 o 
  -6   8  10        7.42       45.93     40.51 o 
  -5   8  10        0.23      -25.54     37.22 o 
  -4   8  10      460.60      571.10    127.39 o 
  -3   8  10      175.30      220.67     46.32 o 
  -2   8  10       68.56       88.40     32.05 o 
  -1   8  10       37.16       36.77     28.67 o 
   0   8  10       91.40      110.43     31.96 o 
   1   8  10       52.89       50.15     29.42 o 
   2   8  10        6.39      -12.31     23.34 o 
   3   8  10       51.18       66.09     27.16 o 
   4   8  10       10.39       18.68     37.25 o 
   5   8  10       72.74      101.01     43.99 o 
  -3   9  10       71.29       69.82     41.07 o 
  -2   9  10       11.57        5.09     37.56 o 
  -1   9  10        2.97      -13.87     35.35 o 
   0   9  10        8.14       12.70     28.46 o 
   1   9  10      121.06      144.84     42.61 o 
   2   9  10      142.96      204.45     44.88 o 
  -9   1  11      130.04      143.42     28.18 o 
  -8   1  11       85.64      106.34     26.62 o 
  -7   1  11       39.21       44.22     26.38 o 
  -6   1  11       54.15       47.77     23.64 o 
  -5   1  11       15.52        3.62     22.52 o 
  -4   1  11        9.31        5.33     22.09 o 
  -3   1  11      214.10      216.93     28.58 o 
  -2   1  11       12.00        3.47     21.85 o 
  -1   1  11        9.54       27.58     23.56 o 
   0   1  11       53.60       38.24     23.96 o 
   1   1  11       39.11       53.89     25.26 o 
   2   1  11       29.13       24.92     24.20 o 
   3   1  11      264.54      264.68     32.00 o 
   4   1  11      348.09      338.28     33.78 o 
   5   1  11       46.79       54.87     26.69 o 
   6   1  11      248.14      251.33     32.83 o 
   7   1  11      470.23      479.33     39.33 o 
   8   1  11      148.60      180.50     32.61 o 
  -9   2  11       70.60       60.31     26.10 o 
  -8   2  11        6.59      -19.62     22.11 o 
  -7   2  11      104.34       90.34     26.16 o 
  -6   2  11       45.62       36.86     24.17 o 
  -5   2  11      173.30      181.49     31.25 o 
  -4   2  11        2.21       -8.88     22.44 o 
  -3   2  11        3.76        2.50     21.67 o 
  -2   2  11      164.23      165.12     27.89 o 
  -1   2  11      181.54      194.45     28.18 o 
   0   2  11       83.94       75.28     24.70 o 
   1   2  11      746.29      789.11     41.80 o 
   2   2  11       12.39        8.33     22.98 o 
   3   2  11       27.91       43.61     24.04 o 
   4   2  11       49.64       25.61     24.68 o 
   5   2  11      220.27      194.45     30.60 o 
   6   2  11        5.07        4.54     26.07 o 
   7   2  11        8.21        7.92     26.74 o 
   8   2  11       32.48       54.58     28.95 o 
  -9   3  11       74.50      127.68     35.48 o 
  -8   3  11       27.93        5.42     23.67 o 
  -7   3  11       24.83       20.35     24.20 o 
  -6   3  11        4.09      -12.86     22.74 o 
  -5   3  11       20.55       24.09     24.47 o 
  -4   3  11      108.82      167.56     31.33 o 
  -3   3  11        7.66        2.74     22.78 o 
  -2   3  11      113.90      140.06     27.57 o 
  -1   3  11      452.22      449.37     34.82 o 
   0   3  11       74.43       92.91     26.69 o 
   1   3  11       70.28       71.93     25.98 o 
   2   3  11       99.87      105.30     26.88 o 
   3   3  11      361.34      375.97     34.56 o 
   4   3  11       56.81       50.16     26.54 o 
   5   3  11       99.60       99.70     28.19 o 
   6   3  11       87.73       46.42     28.47 o 
   7   3  11      187.92      181.10     32.23 o 
  -8   4  11        5.05       -5.54     39.88 o 
  -7   4  11       34.28       27.06     25.26 o 
  -6   4  11       21.01       16.07     23.86 o 
  -5   4  11       38.98       66.52     25.58 o 
  -4   4  11        4.27       -1.16     22.94 o 
  -3   4  11       46.82       15.38     26.18 o 
  -2   4  11       98.03      122.13     26.27 o 
  -1   4  11       21.84       35.37     23.54 o 
   0   4  11       37.64       26.16     23.92 o 
   1   4  11      204.75      209.55     29.93 o 
   2   4  11       82.23      102.72     27.28 o 
   3   4  11        0.26        4.83     24.20 o 
   4   4  11      104.67      143.71     29.63 o 
   5   4  11      422.06      409.99     36.60 o 
   6   4  11       40.58       80.05     28.45 o 
   7   4  11       42.78       46.26     27.85 o 
  -7   5  11       22.67       18.19     40.93 o 
  -6   5  11        0.79       21.84     39.01 o 
  -5   5  11        0.41        0.53     23.88 o 
  -4   5  11       70.96       60.15     25.38 o 
  -3   5  11       19.12       18.07     23.09 o 
  -2   5  11        0.63        5.21     26.50 o 
  -1   5  11       76.31       94.89     26.05 o 
   0   5  11      136.46      176.77     29.14 o 
   1   5  11        4.07       -0.36     23.77 o 
   2   5  11        3.45        8.41     24.60 o 
   3   5  11      101.25      122.65     28.81 o 
   4   5  11       77.44       87.45     28.10 o 
   5   5  11        0.07      -29.29     25.63 o 
   6   5  11       34.35       25.33     27.30 o 
  -6   6  11        4.08       27.51     41.33 o 
  -5   6  11       56.78       50.88     40.87 o 
  -4   6  11       31.51       35.81     30.58 o 
  -3   6  11       12.62       44.27     30.23 o 
  -2   6  11      104.47      118.08     30.81 o 
  -1   6  11       38.40       40.08     24.71 o 
   0   6  11      143.73      122.76     28.15 o 
   1   6  11      164.40      221.68     31.35 o 
   2   6  11       91.14       83.39     27.77 o 
   3   6  11      167.88      184.04     30.80 o 
   4   6  11       91.44      103.90     28.94 o 
   5   6  11      163.10      173.98     31.12 o 
  -3   7  11      120.36      158.60     35.31 o 
  -2   7  11        0.15       -4.83     31.62 o 
  -1   7  11       29.84       72.53     36.67 o 
   0   7  11        9.71        0.46     23.77 o 
   1   7  11        0.38        2.48     23.85 o 
   2   7  11        4.78       -3.51     23.78 o 
  -6   0  12       42.95       55.60     36.87 o 
  -5   0  12       16.72       36.50     34.77 o 
  -4   0  12      707.15      597.56     58.46 o 
  -3   0  12       59.22       42.71     37.22 o 
  -2   0  12       85.27       58.26     37.57 o 
  -1   0  12       32.00       56.92     37.25 o 
   0   0  12      699.04      720.77     61.26 o 
   1   0  12      124.09      128.29     41.59 o 
   2   0  12       52.49       42.98     46.44 o 
   3   0  12      244.59      263.60     49.62 o 
   4   0  12      376.11      442.19     55.66 o 
   5   0  12        4.93       38.37     41.36 o 
  -6   1  12       72.72       65.84     26.73 o 
  -5   1  12       62.32       85.23     27.13 o 
  -4   1  12      509.84      563.00     42.44 o 
  -3   1  12       11.41        9.01     24.80 o 
  -2   1  12      225.57      206.97     31.16 o 
  -1   1  12       87.75       67.30     27.60 o 
   0   1  12        4.68       20.03     25.82 o 
   1   1  12       13.90       37.76     26.87 o 
   2   1  12       18.92       26.51     26.44 o 
   3   1  12       63.01       45.33     28.41 o 
   4   1  12        6.49        3.70     27.55 o 
   5   1  12        0.04       -8.64     26.67 o 
  -5   2  12        1.62       -2.30     23.54 o 
  -4   2  12      145.79      155.81     29.23 o 
  -3   2  12      196.46      224.27     31.69 o 
  -2   2  12      302.07      295.88     33.67 o 
  -1   2  12        0.94       -9.85     25.11 o 
   0   2  12        1.53      -18.55     24.31 o 
   1   2  12      434.40      492.83     39.13 o 
   2   2  12       51.47       44.43     27.28 o 
   3   2  12       75.14       86.07     28.67 o 
   4   2  12       14.34       12.26     27.41 o 
  -4   3  12       27.06       17.34     25.42 o 
  -3   3  12       72.56       55.01     26.26 o 
  -2   3  12       20.22       21.54     26.57 o 
  -1   3  12      116.69      119.65     29.56 o 
   0   3  12       60.74       64.28     26.93 o 
   1   3  12       92.43       96.36     29.11 o 
   2   3  12        4.11       -6.80     25.60 o 
   3   3  12      101.42      136.86     31.43 o 
  -3   4  12       84.46       85.34     27.75 o 
  -2   4  12      251.07      339.67     34.47 o 
  -1   4  12       36.02       59.26     27.67 o 
   0   4  12       44.60       51.98     27.28 o 
   1   4  12       33.00       38.35     26.62 o 
   2   4  12       26.11       37.53     26.88 o 
                                                 
